# Supplementary material for: Genome-Wide Identification of the ARF Gene Family and ARF3 Target Genes Regulating Ovary Initiation in Hazel via ChIP Sequencing
Source: Front Plant Sci. 2021 Aug 10;12:715820. doi: 10.3389/fpls.2021.715820 (PMC8382943; doi:10.3389/fpls.2021.715820)
Supplement: Supplementary Table 1 — List of potential ChARF3 target genes at three ovule development stages. [file Table_1.xlsx]

## Sheet: Ov1.1
Table S1 List of potential ChARF3 target genes at three ovule development stages
GeneID	peak_name	seqnames	start	end	width	strand	peak_score	fold_enrichment	minus_log10pvalue	minus_log10qvalue	summit_pos	annotation	geneStart	geneEnd	geneLength	geneStrand	distanceToTSS
Cor0221870.1	Ov1.1_peak_1	tig00000069	16573	17274	702	*	19	2.84581	5.08088	1.95202	282	Exon (Cor0221870.1/Cor0221870, exon 5 of 9)	12113	33117	21005	2	15843
Cor0221870.1	Ov1.1_peak_2	tig00000069	25975	26244	270	*	30	3.29515	6.80504	3.04354	222	Exon (Cor0221870.1/Cor0221870, exon 2 of 9)	12113	33117	21005	2	6873
Cor0212150.1	Ov1.1_peak_3	tig00000103	70368	70623	256	*	14	2.74721	4.17489	1.47214	253	Promoter (<=1kb)	70306	71364	1059	1	62
Cor0212920.1	Ov1.1_peak_4	tig00000183	86332	86756	425	*	19	3.20566	5.11665	1.95202	382	Distal Intergenic	92380	98689	6310	2	11933
Cor0212980.1	Ov1.1_peak_5	tig00000183	182276	182522	247	*	32	3.84679	7.1283	3.26768	126	Promoter (<=1kb)	182187	182405	219	2	0
Cor0203980.1	Ov1.1_peak_6	tig00000184	1930	2275	346	*	38	4.0605	7.8463	3.83978	262	Distal Intergenic	5398	14239	8842	2	11964
Cor0209100.1	Ov1.1_peak_7	tig00000186	67627	67981	355	*	27	3.07183	6.41769	2.76981	151	Distal Intergenic	63214	64227	1014	1	4413
Cor0209120.1	Ov1.1_peak_8	tig00000186	104208	104484	277	*	32	3.84679	7.1283	3.26768	138	Distal Intergenic	113608	117447	3840	2	12963
Cor0209120.1	Ov1.1_peak_9	tig00000186	123448	123771	324	*	20	3.21252	5.33656	2.09307	169	Intron (Cor0209130.1/Cor0209130, intron 7 of 12)	113608	117447	3840	2	-6001
Cor0218050.1	Ov1.1_peak_10	tig00000187	39785	40281	497	*	32	3.84679	7.1283	3.26768	72	Promoter (1-2kb)	40411	41670	1260	2	1389
Cor0221290.1	Ov1.1_peak_11	tig00000191	9117	9552	436	*	25	3.23925	6.02361	2.50641	349	Intron (Cor0221280.1/Cor0221280, intron 11 of 11)	12499	17235	4737	2	7683
Cor0220130.1	Ov1.1_peak_12	tig00000193	7248	7682	435	*	35	3.67972	7.52179	3.5831	212	Intron (Cor0220120.1/Cor0220120, intron 5 of 6)	11694	14260	2567	2	6578
Cor0222100.1	Ov1.1_peak_13	tig00000202	8009	8377	369	*	27	2.83771	6.46551	2.79742	348	Exon (Cor0222100.1/Cor0222100, exon 61 of 69)	6456	26368	19913	2	17991
Cor0222100.1	Ov1.1_peak_14	tig00000202	10234	10516	283	*	26	3.06418	6.19963	2.64648	199	Intron (Cor0222100.1/Cor0222100, intron 53 of 68)	6456	26368	19913	2	15852
Cor0222110.1	Ov1.1_peak_15	tig00000202	27850	28393	544	*	26	3.4097	6.19137	2.63933	96	Promoter (<=1kb)	28296	33755	5460	1	0
Cor0222120.1	Ov1.1_peak_16	tig00000202	32748	33080	333	*	16	2.71089	4.42113	1.6147	319	Exon (Cor0222110.1/Cor0222110, exon 6 of 8)	36340	36606	267	1	-3260
Cor0209030.1	Ov1.1_peak_17	tig00000217	228085	228467	383	*	65	4.57868	10.813	6.55379	115	Distal Intergenic	218327	222042	3716	1	9758
Cor0209030.1	Ov1.1_peak_18	tig00000217	230896	231186	291	*	13	2.40404	3.83031	1.30398	195	Distal Intergenic	218327	222042	3716	1	12569
Cor0209040.1	Ov1.1_peak_19	tig00000217	247861	248357	497	*	38	4.0605	7.8463	3.83978	416	Promoter (<=1kb)	245129	247907	2779	2	0
Cor0220080.1	Ov1.1_peak_20	tig00000240	66737	67132	396	*	19	3.03085	4.95402	1.91985	80	Exon (Cor0220070.1/Cor0220070, exon 32 of 44)	74695	77126	2432	1	-7563
Cor0218320.1	Ov1.1_peak_21	tig00000333	34548	34925	378	*	51	4.35245	9.35333	5.16823	156	Intron (Cor0218320.1/Cor0218320, intron 6 of 9)	29937	36902	6966	1	4611
Cor0220340.1	Ov1.1_peak_22	tig00000401	16139	16406	268	*	21	3.06877	5.42497	2.15595	131	Promoter (1-2kb)	16302	17933	1632	2	1527
Cor0221160.1	Ov1.1_peak_23	tig00000434	48550	49024	475	*	16	2.69603	4.54765	1.64913	136	Promoter (1-2kb)	28176	50864	22689	2	1840
Cor0220640.1	Ov1.1_peak_24	tig00000484	105663	105912	250	*	32	3.84679	7.1283	3.26768	198	Promoter (<=1kb)	103694	106100	2407	2	188
Cor0205550.1	Ov1.1_peak_25	tig00000511	10629	10948	320	*	20	3.05336	5.19534	2.01642	52	Promoter (<=1kb)	10167	17746	7580	1	462
Cor0205550.1	Ov1.1_peak_26	tig00000511	11801	12065	265	*	33	3.58023	7.28455	3.38389	164	Promoter (1-2kb)	10167	17746	7580	1	1634
Cor0205630.1	Ov1.1_peak_27	tig00000511	109172	109422	251	*	16	2.41731	4.53093	1.64076	171	Exon (Cor0205630.1/Cor0205630, exon 9 of 11)	105911	109968	4058	1	3261
Cor0205710.1	Ov1.1_peak_28	tig00000511	174795	175183	389	*	15	2.72779	4.29669	1.55533	39	Promoter (1-2kb)	172127	173447	1321	2	-1348
Cor0205740.1	Ov1.1_peak_29	tig00000511	187833	188144	312	*	13	2.54625	4.03682	1.39378	1	Promoter (<=1kb)	185601	187595	1995	2	-238
Cor0213740.1	Ov1.1_peak_30	tig00000523	36373	36794	422	*	19	3.20566	5.11665	1.95202	42	Promoter (<=1kb)	26361	36332	9972	2	-41
Cor0213780.1	Ov1.1_peak_31	tig00000523	99096	99364	269	*	16	2.69603	4.54765	1.64913	95	Exon (Cor0213790.1/Cor0213790, exon 11 of 11)	95767	98513	2747	1	3329
Cor0220860.1	Ov1.1_peak_32	tig00000535	23102	23393	292	*	29	3.3155	6.63814	2.91769	146	Promoter (2-3kb)	17987	25927	7941	2	2534
Cor0200110.1	Ov1.1_peak_33	tig00000538	131172	131737	566	*	23	3.41736	5.75811	2.32749	229	Intron (Cor0200110.1/Cor0200110, intron 9 of 11)	103142	196799	93658	2	65062
Cor0212360.1	Ov1.1_peak_34	tig00000573	149888	150538	651	*	32	3.16742	7.09239	3.26768	93	Intron (Cor0212350.1/Cor0212350, intron 6 of 6)	196921	200312	3392	1	-46383
Cor0050690.1	Ov1.1_peak_35	tig00000657	474829	475109	281	*	27	3.61558	6.39706	2.76981	173	Distal Intergenic	468569	469222	654	2	-5607
Cor0050940.1	Ov1.1_peak_36	tig00000657	1134713	1135148	436	*	18	2.89306	4.83716	1.84021	333	Promoter (2-3kb)	1131856	1132320	465	2	-2393
Cor0050950.1	Ov1.1_peak_37	tig00000657	1139131	1139419	289	*	15	2.72779	4.29669	1.55533	40	Promoter (<=1kb)	1139117	1143230	4114	1	14
Cor0051100.1	Ov1.1_peak_38	tig00000657	1554284	1554816	533	*	78	2.59744	12.1634	7.85292	130	Promoter (<=1kb)	1555690	1567809	12120	1	-874
Cor0051340.1	Ov1.1_peak_39	tig00000657	2160734	2161040	307	*	44	4.27421	8.58606	4.47455	95	Exon (Cor0051340.1/Cor0051340, exon 4 of 7)	2156587	2165999	9413	1	4147
Cor0220820.1	Ov1.1_peak_40	tig00000792	95656	95929	274	*	24	3.17429	5.8713	2.40469	32	Exon (Cor0220830.1/Cor0220830, exon 7 of 9)	89580	92101	2522	2	-3555
Cor0221450.1	Ov1.1_peak_41	tig00001036	53545	53839	295	*	23	3.41937	5.76218	2.32749	50	Promoter (1-2kb)	52242	57050	4809	1	1303
Cor0206280.1	Ov1.1_peak_42	tig00001218	162569	162829	261	*	44	4.27421	8.58606	4.47455	92	Distal Intergenic	130412	154455	24044	2	-8114
Cor0208380.1	Ov1.1_peak_43	tig00001227	133425	133947	523	*	23	3.17063	5.65744	2.32225	462	Exon (Cor0208370.1/Cor0208370, exon 6 of 7)	137849	140561	2713	1	-3902
Cor0197930.1	Ov1.1_peak_44	tig00001247	1946	2362	417	*	66	4.91534	10.9262	6.66011	243	Promoter (<=1kb)	1788	3057	1270	1	158
Cor0197940.1	Ov1.1_peak_45	tig00001247	3269	3565	297	*	29	3.4036	6.62925	2.91474	105	Promoter (<=1kb)	3429	12424	8996	1	0
Cor0197960.1	Ov1.1_peak_46	tig00001247	33600	33890	291	*	16	2.99194	4.4981	1.6147	17	Intron (Cor0197950.1/Cor0197950, intron 6 of 6)	35276	41427	6152	2	7537
Cor0197970.1	Ov1.1_peak_47	tig00001247	60487	60817	331	*	23	2.99559	5.63547	2.30757	207	Exon (Cor0197970.1/Cor0197970, exon 7 of 13)	57335	71408	14074	1	3152
Cor0197980.1	Ov1.1_peak_48	tig00001247	71026	71320	295	*	13	2.76974	4.05652	1.39683	14	Intron (Cor0197970.1/Cor0197970, intron 12 of 12)	78463	107170	28708	1	-7143
Cor0198050.1	Ov1.1_peak_49	tig00001247	197489	197825	337	*	14	2.54168	4.17172	1.47214	227	Promoter (1-2kb)	196422	197902	1481	1	1067
Cor0198080.1	Ov1.1_peak_50	tig00001247	239767	240238	472	*	27	3.63308	6.43319	2.76981	361	Exon (Cor0198080.1/Cor0198080, exon 10 of 12)	231693	240912	9220	1	8074
Cor0178860.1	Ov1.1_peak_51	tig00001279	433912	434326	415	*	14	2.74721	4.17489	1.47214	205	Promoter (<=1kb)	433422	434372	951	2	46
Cor0178880.1	Ov1.1_peak_52	tig00001279	442826	443105	280	*	17	2.41931	4.67073	1.73201	173	Promoter (2-3kb)	442500	445435	2936	2	2330
Cor0178950.1	Ov1.1_peak_53	tig00001279	622685	623106	422	*	58	4.70163	10.1269	5.89342	243	Distal Intergenic	617541	620760	3220	1	5144
Cor0201710.1	Ov1.1_peak_54	tig00001298	162845	163142	298	*	25	3.48289	6.12068	2.58039	58	Intron (Cor0201700.1/Cor0201700, intron 4 of 4)	167194	181010	13817	1	-4052
Cor0221080.1	Ov1.1_peak_55	tig00001424	73802	74492	691	*	33	3.65756	7.22157	3.34092	544	Exon (Cor0221090.1/Cor0221090, exon 5 of 5)	69214	72851	3638	1	4588
Cor0194050.1	Ov1.1_peak_56	tig00001529	162190	162497	308	*	56	4.60108	9.90714	5.69257	153	Exon (Cor0194050.1/Cor0194050, exon 7 of 7)	162329	165537	3209	2	3040
Cor0194130.1	Ov1.1_peak_57	tig00001529	256863	257216	354	*	26	3.14537	6.21048	2.64997	110	Promoter (1-2kb)	252389	258450	6062	2	1234
Cor0219120.1	Ov1.1_peak_58	tig00001561	58054	58315	262	*	38	4.0605	7.8463	3.83978	143	Exon (Cor0219120.1/Cor0219120, exon 4 of 5)	53891	61504	7614	1	4163
Cor0220270.1	Ov1.1_peak_59	tig00001578	49452	49740	289	*	16	2.71089	4.42113	1.6147	143	Distal Intergenic	54245	56514	2270	1	-4505
Cor0174100.1	Ov1.1_peak_60	tig00001607	162047	162357	311	*	23	3.41937	5.76218	2.32749	143	Promoter (1-2kb)	160686	165166	4481	1	1361
Cor0174140.1	Ov1.1_peak_61	tig00001607	219555	219839	285	*	23	3.41736	5.75811	2.32749	157	Exon (Cor0174150.1/Cor0174150, exon 8 of 9)	200041	207863	7823	2	-11692
Cor0174150.1	Ov1.1_peak_62	tig00001607	221123	221755	633	*	22	3.02981	5.52789	2.22996	564	Intron (Cor0174150.1/Cor0174150, intron 7 of 8)	217461	233895	16435	2	12140
Cor0137910.1	Ov1.1_peak_63	tig00001630	36757	37085	329	*	21	3.17834	5.46963	2.18897	104	Promoter (<=1kb)	37610	37789	180	1	-525
Cor0138080.1	Ov1.1_peak_64	tig00001630	411493	411770	278	*	46	4.09031	8.7523	4.62027	78	Distal Intergenic	381032	406118	25087	2	-5375
Cor0138130.1	Ov1.1_peak_65	tig00001630	491012	491296	285	*	20	3.16542	5.23818	2.03219	159	Promoter (<=1kb)	490129	507114	16986	1	883
Cor0138130.1	Ov1.1_peak_66	tig00001630	495311	495675	365	*	16	2.93407	4.38415	1.6147	51	Exon (Cor0138130.1/Cor0138130, exon 2 of 5)	490129	507114	16986	1	5182
Cor0138200.1	Ov1.1_peak_67	tig00001630	628089	628547	459	*	19	2.42286	4.94996	1.91887	36	Promoter (<=1kb)	626693	628261	1569	2	0
Cor0138360.1	Ov1.1_peak_68	tig00001630	941536	941811	276	*	26	3.53332	6.22622	2.66138	164	Intron (Cor0138360.1/Cor0138360, intron 1 of 6)	938098	945895	7798	1	3438
Cor0138420.1	Ov1.1_peak_69	tig00001630	1088971	1089259	289	*	23	3.26958	5.66721	2.32749	129	Exon (Cor0138420.1/Cor0138420, exon 7 of 12)	1072075	1106753	34679	2	17494
Cor0138540.1	Ov1.1_peak_70	tig00001630	1317219	1318106	888	*	34	3.50821	7.34674	3.43519	334	Promoter (<=1kb)	1317516	1317776	261	2	0
Cor0215360.1	Ov1.1_peak_71	tig00001727	19352	20001	650	*	38	4.0605	7.8463	3.83978	277	Promoter (<=1kb)	15755	19829	4075	2	0
Cor0202220.1	Ov1.1_peak_72	tig00001739	41829	42090	262	*	102	5.2851	14.6558	10.2685	142	Promoter (2-3kb)	38863	53521	14659	1	2966
Cor0202300.1	Ov1.1_peak_73	tig00001739	223832	224335	504	*	17	2.99379	4.68774	1.74201	485	Exon (Cor0202300.1/Cor0202300, exon 7 of 7)	224218	227932	3715	2	3597
Cor0222050.1	Ov1.1_peak_74	tig00001746	57924	58249	326	*	23	3.30117	5.73511	2.32749	53	Exon (Cor0222050.1/Cor0222050, exon 5 of 6)	50888	58341	7454	1	7036
Cor0222060.1	Ov1.1_peak_75	tig00001746	70061	70494	434	*	27	3.63308	6.43319	2.76981	357	Intron (Cor0222060.1/Cor0222060, intron 8 of 11)	69182	76505	7324	2	6011
Cor0175590.1	Ov1.1_peak_76	tig00001847	410518	410859	342	*	29	3.41517	6.65665	2.92941	261	Exon (Cor0175590.1/Cor0175590, exon 3 of 3)	406209	411935	5727	1	4309
Cor0175670.1	Ov1.1_peak_77	tig00001847	496674	496967	294	*	15	2.72779	4.29669	1.55533	135	Distal Intergenic	500560	502562	2003	2	5595
Cor0175680.1	Ov1.1_peak_78	tig00001847	531947	532376	430	*	23	3.41937	5.76218	2.32749	180	Exon (Cor0175680.1/Cor0175680, exon 9 of 13)	525080	533202	8123	1	6867
Cor0216470.1	Ov1.1_peak_79	tig00001881	127332	127854	523	*	13	2.47408	3.86583	1.30398	444	Promoter (<=1kb)	127332	128531	1200	1	0
Cor0216470.1	Ov1.1_peak_80	tig00001881	128240	128544	305	*	22	3.02981	5.52789	2.22996	204	Promoter (<=1kb)	127332	128531	1200	1	908
Cor0207650.1	Ov1.1_peak_81	tig00001886	133697	134029	333	*	13	2.54625	4.03682	1.39378	3	Distal Intergenic	116529	116747	219	1	17168
Cor0219230.1	Ov1.1_peak_82	tig00002046	9036	9378	343	*	13	2.76974	4.05652	1.39683	312	Distal Intergenic	27533	29827	2295	1	-18155
Cor0218280.1	Ov1.1_peak_83	tig00002064	132278	132671	394	*	48	3.49468	8.96301	4.81906	251	Promoter (<=1kb)	132362	134567	2206	1	0
Cor0212790.1	Ov1.1_peak_84	tig00002071	32518	33013	496	*	54	4.22751	9.6554	5.45483	104	Exon (Cor0212790.1/Cor0212790, exon 6 of 12)	30742	36553	5812	2	3540
Cor0218990.1	Ov1.1_peak_85	tig00002072	105211	105582	372	*	22	3.02981	5.52789	2.22996	327	Promoter (<=1kb)	105208	106884	1677	1	3
Cor0214780.1	Ov1.1_peak_86	tig00002074	56666	57477	812	*	19	2.66063	4.93584	1.90919	47	Distal Intergenic	98382	103470	5089	1	-40905
Cor0214780.1	Ov1.1_peak_87	tig00002074	98073	98710	638	*	44	4.11771	8.532	4.451	164	Promoter (<=1kb)	98382	103470	5089	1	0
Cor0218620.1	Ov1.1_peak_88	tig00002075	44987	45492	506	*	38	3.25367	7.77019	3.80548	424	Promoter (<=1kb)	24601	46243	21643	2	751
Cor0218650.1	Ov1.1_peak_89	tig00002075	75046	75386	341	*	22	3.29144	5.50016	2.21359	30	Exon (Cor0218650.1/Cor0218650, exon 6 of 6)	69872	75171	5300	1	5174
Cor0180540.1	Ov1.1_peak_90	tig00002110	8463	8712	250	*	32	3.84679	7.1283	3.26768	180	Promoter (<=1kb)	9662	14179	4518	1	-950
Cor0180800.1	Ov1.1_peak_91	tig00002110	417346	417616	271	*	27	3.63308	6.43319	2.76981	125	Promoter (<=1kb)	417645	417812	168	2	196
Cor0180830.1	Ov1.1_peak_92	tig00002110	448867	449128	262	*	16	2.71089	4.42113	1.6147	171	Promoter (<=1kb)	449177	449485	309	1	-49
Cor0216110.1	Ov1.1_peak_93	tig00002113	126298	126624	327	*	13	2.54625	4.03682	1.39378	308	Distal Intergenic	118789	123024	4236	2	-3274
Cor0202550.1	Ov1.1_peak_94	tig00002118	89681	90183	503	*	29	3.34874	6.72056	2.97674	237	Promoter (<=1kb)	86617	90667	4051	2	484
Cor0202630.1	Ov1.1_peak_95	tig00002118	185635	186052	418	*	23	3.41937	5.76218	2.32749	308	Promoter (<=1kb)	184783	186115	1333	1	852
Cor0202710.1	Ov1.1_peak_96	tig00002118	266231	266558	328	*	19	3.20566	5.11665	1.95202	267	Intron (Cor0202710.1/Cor0202710, intron 1 of 2)	263005	267947	4943	1	3226
Cor0214260.1	Ov1.1_peak_97	tig00002131	127782	128037	256	*	17	2.96758	4.63393	1.70281	151	Distal Intergenic	131909	134927	3019	1	-3872
Cor0203410.1	Ov1.1_peak_98	tig00002139	247478	247742	265	*	21	3.2515	5.41756	2.15595	66	Exon (Cor0203400.1/Cor0203400, exon 14 of 14)	248441	252244	3804	2	4502
Cor0203440.1	Ov1.1_peak_99	tig00002139	269314	269594	281	*	22	3.12679	5.55775	2.25296	231	Promoter (2-3kb)	266898	269533	2636	1	2416
Cor0206960.1	Ov1.1_peak_100	tig00002147	127109	127652	544	*	14	2.54168	4.17172	1.47214	383	Exon (Cor0206960.1/Cor0206960, exon 10 of 24)	122898	132800	9903	2	5148
Cor0207020.1	Ov1.1_peak_101	tig00002147	181696	181944	249	*	19	3.113	5.12805	1.96113	120	Promoter (<=1kb)	182057	184740	2684	1	-113
Cor0207030.1	Ov1.1_peak_102	tig00002147	197953	198252	300	*	29	3.6432	6.69789	2.96333	43	Exon (Cor0207040.1/Cor0207040, exon 16 of 19)	190817	194555	3739	1	7136
Cor0216690.1	Ov1.1_peak_103	tig00002167	68818	69152	335	*	19	2.51096	4.95453	1.92003	33	Promoter (<=1kb)	68156	73941	5786	1	662
Cor0186550.1	Ov1.1_peak_104	tig00002363	203199	203659	461	*	78	4.09721	12.1895	7.87797	141	Distal Intergenic	241382	247733	6352	2	44074
Cor0186680.1	Ov1.1_peak_105	tig00002363	476419	476770	352	*	19	3.20566	5.11665	1.95202	223	Exon (Cor0186680.1/Cor0186680, exon 7 of 9)	475750	483086	7337	2	6316
Cor0203190.1	Ov1.1_peak_106	tig00002372	276882	277141	260	*	17	2.9702	4.63931	1.70728	32	Distal Intergenic	281869	285844	3976	2	8703
Cor0211320.1	Ov1.1_peak_107	tig00002373	58253	58509	257	*	24	3.29665	5.94088	2.45172	80	Promoter (<=1kb)	57492	58671	1180	1	761
Cor0209740.1	Ov1.1_peak_108	tig00002377	204794	205148	355	*	19	3.20566	5.11665	1.95202	293	Exon (Cor0209740.1/Cor0209740, exon 7 of 10)	201142	206263	5122	1	3652
Cor0223070.1	Ov1.1_peak_109	tig00002584	2798	3044	247	*	13	2.47616	4.00994	1.37919	4	Promoter (1-2kb)	143	1532	1390	2	-1266
Cor0126420.1	Ov1.1_peak_110	tig00006868	252535	252897	363	*	19	3.20566	5.11665	1.95202	180	Promoter (2-3kb)	255685	265060	9376	1	-2788
Cor0126420.1	Ov1.1_peak_111	tig00006868	258588	258894	307	*	26	3.52603	6.21099	2.64997	163	Promoter (2-3kb)	255685	265060	9376	1	2903
Cor0126590.1	Ov1.1_peak_112	tig00006868	419038	419325	288	*	45	3.74449	8.69817	4.57092	150	Downstream (2-3kb)	413829	414591	763	2	-4447
Cor0126860.1	Ov1.1_peak_113	tig00006868	675285	675769	485	*	32	3.84679	7.1283	3.26768	335	Distal Intergenic	670053	672070	2018	2	-3215
Cor0127200.1	Ov1.1_peak_114	tig00006868	924994	925353	360	*	16	2.99194	4.4981	1.6147	314	Exon (Cor0127200.1/Cor0127200, exon 13 of 14)	924430	930700	6271	2	5347
Cor0127440.1	Ov1.1_peak_115	tig00006868	1462516	1462827	312	*	17	2.96758	4.63393	1.70281	305	Promoter (1-2kb)	1461272	1464698	3427	2	1871
Cor0206480.1	Ov1.1_peak_116	tig00006869	95352	95612	261	*	20	3.18705	5.28343	2.07099	110	Intron (Cor0206490.1/Cor0206490, intron 12 of 12)	80822	90364	9543	2	-4988
Cor0119580.1	Ov1.1_peak_117	tig00006870	272717	272962	246	*	37	3.85394	7.66691	3.71415	107	Intron (Cor0119570.1/Cor0119570, intron 15 of 23)	279841	284450	4610	2	11488
Cor0119610.1	Ov1.1_peak_118	tig00006870	311207	311923	717	*	19	2.87035	4.96325	1.92003	123	Promoter (2-3kb)	309790	314859	5070	2	2936
Cor0119610.1	Ov1.1_peak_119	tig00006870	313225	313756	532	*	28	3.4798	6.57659	2.86873	382	Promoter (1-2kb)	309790	314859	5070	2	1103
Cor0119710.1	Ov1.1_peak_120	tig00006870	402870	403125	256	*	27	2.83771	6.46551	2.79742	64	Promoter (1-2kb)	401555	402991	1437	1	1315
Cor0120210.1	Ov1.1_peak_121	tig00006870	895631	895996	366	*	16	2.76028	4.36834	1.61013	39	Promoter (2-3kb)	893545	898472	4928	2	2476
Cor0120260.1	Ov1.1_peak_122	tig00006870	952005	952320	316	*	24	3.4133	5.97401	2.47661	218	Intron (Cor0120260.1/Cor0120260, intron 12 of 13)	944646	954027	9382	1	7359
Cor0120270.1	Ov1.1_peak_123	tig00006870	961038	961296	259	*	31	3.6196	6.89037	3.11832	123	Distal Intergenic	964779	966589	1811	2	5293
Cor0120500.1	Ov1.1_peak_124	tig00006870	1173424	1173784	361	*	13	2.40724	3.97063	1.34757	293	Promoter (<=1kb)	1168031	1174094	6064	2	310
Cor0120530.1	Ov1.1_peak_125	tig00006870	1190333	1190581	249	*	22	3.02829	5.52422	2.22996	174	Promoter (1-2kb)	1192456	1196738	4283	1	-1875
Cor0120550.1	Ov1.1_peak_126	tig00006870	1206428	1207395	968	*	34	3.50644	7.34231	3.43502	88	Promoter (1-2kb)	1205280	1209700	4421	1	1148
Cor0120660.1	Ov1.1_peak_127	tig00006870	1317703	1318035	333	*	49	4.37373	9.09889	4.94831	208	Intron (Cor0120670.1/Cor0120670, intron 3 of 6)	1313959	1314630	672	2	-3073
Cor0120860.1	Ov1.1_peak_128	tig00006870	1512982	1513522	541	*	22	2.96216	5.55159	2.24797	503	Promoter (1-2kb)	1515223	1518149	2927	1	-1701
Cor0120980.1	Ov1.1_peak_129	tig00006870	1621309	1622414	1106	*	27	3.63308	6.43319	2.76981	204	Distal Intergenic	1615702	1620811	5110	1	5607
Cor0121000.1	Ov1.1_peak_130	tig00006870	1643102	1643360	259	*	21	3.06877	5.42497	2.15595	84	Promoter (2-3kb)	1640530	1642404	1875	1	2572
Cor0219480.1	Ov1.1_peak_131	tig00006872	52753	53129	377	*	23	3.41937	5.76218	2.32749	137	Promoter (<=1kb)	53640	53792	153	1	-511
Cor0210840.1	Ov1.1_peak_132	tig00006873	92703	92982	280	*	31	3.64031	6.93638	3.15619	217	Promoter (<=1kb)	93048	93332	285	1	-66
Cor0133460.1	Ov1.1_peak_133	tig00006874	86528	86965	438	*	27	3.63308	6.43319	2.76981	250	Intron (Cor0133470.1/Cor0133470, intron 45 of 56)	73184	75458	2275	2	-11070
Cor0133460.1	Ov1.1_peak_134	tig00006874	94274	94536	263	*	16	2.71089	4.42113	1.6147	203	Exon (Cor0133470.1/Cor0133470, exon 27 of 57)	73184	75458	2275	2	-18816
Cor0133540.1	Ov1.1_peak_135	tig00006874	287432	287715	284	*	32	3.66828	6.99837	3.20477	169	Promoter (<=1kb)	288599	292842	4244	1	-884
Cor0133560.1	Ov1.1_peak_136	tig00006874	308282	308683	402	*	19	3.20566	5.11665	1.95202	356	Promoter (1-2kb)	307160	311818	4659	1	1122
Cor0133700.1	Ov1.1_peak_137	tig00006874	424107	424412	306	*	19	3.20566	5.11665	1.95202	229	Promoter (1-2kb)	423200	425966	2767	2	1554
Cor0133920.1	Ov1.1_peak_138	tig00006874	678398	678744	347	*	16	2.86846	4.42894	1.6147	14	Exon (Cor0133920.1/Cor0133920, exon 6 of 6)	673495	678753	5259	1	4903
Cor0134060.1	Ov1.1_peak_139	tig00006874	821992	822556	565	*	19	3.20566	5.11665	1.95202	40	Distal Intergenic	826032	836230	10199	2	13674
Cor0134160.1	Ov1.1_peak_140	tig00006874	937733	938038	306	*	19	3.04232	4.97843	1.92978	60	Promoter (<=1kb)	936049	938652	2604	2	614
Cor0134220.1	Ov1.1_peak_141	tig00006874	977822	978152	331	*	19	2.84581	5.08088	1.95202	277	Promoter (<=1kb)	978351	981612	3262	1	-199
Cor0134600.1	Ov1.1_peak_142	tig00006874	1400101	1400362	262	*	37	3.86135	7.68349	3.72718	161	Promoter (<=1kb)	1400020	1400169	150	2	0
Cor0142200.1	Ov1.1_peak_143	tig00006876	210843	211398	556	*	27	3.47521	6.33492	2.74899	96	Promoter (<=1kb)	210521	217460	6940	1	322
Cor0142240.1	Ov1.1_peak_144	tig00006876	250239	250495	257	*	18	2.89828	4.84893	1.84021	29	Intron (Cor0142240.1/Cor0142240, intron 6 of 7)	249484	262200	12717	2	11705
Cor0142250.1	Ov1.1_peak_145	tig00006876	274002	274556	555	*	30	3.29515	6.80504	3.04354	518	Intron (Cor0142250.1/Cor0142250, intron 1 of 7)	269609	281673	12065	1	4393
Cor0142440.1	Ov1.1_peak_146	tig00006876	443961	444296	336	*	22	3.29144	5.50016	2.21359	293	Exon (Cor0142440.1/Cor0142440, exon 5 of 8)	440132	445369	5238	1	3829
Cor0142460.1	Ov1.1_peak_147	tig00006876	449587	450049	463	*	29	3.01266	6.63889	2.91769	390	Promoter (<=1kb)	447381	449633	2253	2	0
Cor0142470.1	Ov1.1_peak_148	tig00006876	468371	468899	529	*	19	3.20566	5.11665	1.95202	76	Distal Intergenic	475471	482764	7294	1	-6572
Cor0142700.1	Ov1.1_peak_149	tig00006876	799566	799892	327	*	42	3.91641	8.34312	4.28152	155	Distal Intergenic	805540	820018	14479	1	-5648
Cor0142820.1	Ov1.1_peak_150	tig00006876	973498	973849	352	*	24	2.91403	5.97843	2.47871	254	Promoter (1-2kb)	968459	972051	3593	2	-1447
Cor0136250.1	Ov1.1_peak_151	tig00006878	282082	282331	250	*	23	3.41937	5.76218	2.32749	143	Distal Intergenic	269950	270877	928	2	-11205
Cor0136250.1	Ov1.1_peak_152	tig00006878	282903	283179	277	*	27	3.63308	6.43319	2.76981	162	Distal Intergenic	269950	270877	928	2	-12026
Cor0136290.1	Ov1.1_peak_153	tig00006878	337575	337893	319	*	45	3.82713	8.65473	4.53034	214	Exon (Cor0136290.1/Cor0136290, exon 14 of 14)	337764	343649	5886	2	5756
Cor0136390.1	Ov1.1_peak_154	tig00006878	446607	446874	268	*	22	2.83254	5.57264	2.26249	64	Intron (Cor0136390.1/Cor0136390, intron 13 of 29)	437424	468499	31076	1	9183
Cor0136500.1	Ov1.1_peak_155	tig00006878	615597	615873	277	*	16	2.41731	4.53093	1.64076	111	Promoter (<=1kb)	615350	617376	2027	1	247
Cor0136580.1	Ov1.1_peak_156	tig00006878	720224	720653	430	*	19	3.20566	5.11665	1.95202	320	Promoter (2-3kb)	714655	717481	2827	2	-2743
Cor0136690.1	Ov1.1_peak_157	tig00006878	967698	967985	288	*	15	2.5376	4.30721	1.5608	119	Exon (Cor0136680.1/Cor0136680, exon 4 of 4)	971351	989901	18551	1	-3366
Cor0163510.1	Ov1.1_peak_158	tig00006880	360274	360650	377	*	40	3.71293	8.10617	4.06295	324	Promoter (1-2kb)	351098	359043	7946	2	-1231
Cor0163580.1	Ov1.1_peak_159	tig00006880	470107	470828	722	*	44	4.27421	8.58606	4.47455	171	Exon (Cor0163570.1/Cor0163570, exon 7 of 13)	483294	487537	4244	1	-12466
Cor0163580.1	Ov1.1_peak_160	tig00006880	478525	478904	380	*	23	3.41937	5.76218	2.32749	45	Exon (Cor0163570.1/Cor0163570, exon 11 of 13)	483294	487537	4244	1	-4390
Cor0048220.1	Ov1.1_peak_161	tig00006882	114677	115095	419	*	20	3.16542	5.23818	2.03219	354	Promoter (<=1kb)	115002	117324	2323	1	0
Cor0048530.1	Ov1.1_peak_162	tig00006882	506410	506827	418	*	15	2.5376	4.30721	1.5608	10	Promoter (<=1kb)	506139	512668	6530	1	271
Cor0048900.1	Ov1.1_peak_163	tig00006882	994303	994687	385	*	32	3.66828	6.99837	3.20477	181	Promoter (<=1kb)	994218	995612	1395	2	925
Cor0049490.1	Ov1.1_peak_164	tig00006882	1736842	1737092	251	*	32	3.84679	7.1283	3.26768	109	Exon (Cor0049480.1/Cor0049480, exon 9 of 13)	1741924	1744758	2835	1	-4832
Cor0049920.1	Ov1.1_peak_165	tig00006882	2357450	2357708	259	*	20	3.20612	5.32321	2.0894	137	Exon (Cor0049920.1/Cor0049920, exon 5 of 7)	2354254	2358216	3963	1	3196
Cor0050010.1	Ov1.1_peak_166	tig00006882	2439286	2439618	333	*	33	3.75893	7.19781	3.32111	80	Promoter (2-3kb)	2436310	2445334	9025	1	2976
Cor0050130.1	Ov1.1_peak_167	tig00006882	2546782	2547224	443	*	19	3.20566	5.11665	1.95202	411	Downstream (<1kb)	2547396	2552260	4865	2	5036
Cor0210610.1	Ov1.1_peak_168	tig00006883	84089	84357	269	*	19	3.20566	5.11665	1.95202	215	Downstream (1-2kb)	85979	88004	2026	2	3647
Cor0040780.1	Ov1.1_peak_169	tig00006884	88127	88382	256	*	34	3.0738	7.4141	3.49438	133	Exon (Cor0040780.1/Cor0040780, exon 4 of 5)	84544	89273	4730	1	3583
Cor0040820.1	Ov1.1_peak_170	tig00006884	116121	116638	518	*	33	3.66295	7.23393	3.34439	70	Promoter (2-3kb)	119522	123351	3830	1	-2884
Cor0040840.1	Ov1.1_peak_171	tig00006884	136115	136432	318	*	32	3.20539	6.99191	3.20098	193	Promoter (<=1kb)	135001	136382	1382	2	0
Cor0040860.1	Ov1.1_peak_172	tig00006884	153549	153941	393	*	53	1.35173	9.55718	5.36228	328	Promoter (2-3kb)	143579	150613	7035	2	-2936
Cor0041180.1	Ov1.1_peak_173	tig00006884	657288	657578	291	*	23	3.41937	5.76218	2.32749	37	Intron (Cor0041180.1/Cor0041180, intron 4 of 4)	652440	658077	5638	1	4848
Cor0041230.1	Ov1.1_peak_174	tig00006884	736186	736633	448	*	16	2.7846	4.59063	1.68415	402	Intron (Cor0041220.1/Cor0041220, intron 18 of 30)	758051	764272	6222	1	-21418
Cor0041250.1	Ov1.1_peak_175	tig00006884	780922	781349	428	*	27	3.63308	6.43319	2.76981	327	Promoter (2-3kb)	778396	778673	278	2	-2249
Cor0041480.1	Ov1.1_peak_176	tig00006884	1022143	1022587	445	*	23	3.41937	5.76218	2.32749	123	Downstream (2-3kb)	1012905	1014749	1845	2	-7394
Cor0041730.1	Ov1.1_peak_177	tig00006884	1902145	1902433	289	*	23	2.99559	5.63547	2.30757	224	Promoter (1-2kb)	1899100	1900238	1139	2	-1907
Cor0041990.1	Ov1.1_peak_178	tig00006884	2506845	2507701	857	*	656	2.20672	71.1392	65.6277	732	Exon (Cor0041990.1/Cor0041990, exon 3 of 3)	2489392	2507002	17611	1	17453
Cor0042100.1	Ov1.1_peak_179	tig00006884	2899289	2899553	265	*	324	1.94418	37.3184	32.4467	138	Promoter (2-3kb)	2902520	2916099	13580	1	-2967
Cor0042270.1	Ov1.1_peak_180	tig00006884	3384762	3385133	372	*	22	3.11601	5.53317	2.23271	302	Distal Intergenic	3381306	3381530	225	2	-3232
Cor0042270.1	Ov1.1_peak_181	tig00006884	3385863	3386179	317	*	19	3.08908	5.07755	1.95202	4	Distal Intergenic	3381306	3381530	225	2	-4333
Cor0055340.1	Ov1.1_peak_182	tig00006888	50280	50647	368	*	24	2.94577	5.88167	2.4137	74	Promoter (2-3kb)	34946	53139	18194	2	2492
Cor0055370.1	Ov1.1_peak_183	tig00006888	184053	184345	293	*	22	3.02981	5.52789	2.22996	118	Intron (Cor0055370.1/Cor0055370, intron 2 of 11)	175124	192576	17453	2	8231
Cor0055710.1	Ov1.1_peak_184	tig00006888	1672176	1672784	609	*	221	1.82336	26.7752	22.1154	137	Distal Intergenic	1652855	1653469	615	1	19321
Cor0055860.1	Ov1.1_peak_185	tig00006888	2228157	2228445	289	*	27	3.63308	6.43319	2.76981	86	Promoter (1-2kb)	2226248	2230169	3922	2	1724
Cor0055920.1	Ov1.1_peak_186	tig00006888	2475853	2476217	365	*	15	2.41274	4.251	1.53153	30	Promoter (<=1kb)	2475642	2476187	546	1	211
Cor0055970.1	Ov1.1_peak_187	tig00006888	2605688	2605955	268	*	23	2.82037	5.71305	2.32749	120	Promoter (2-3kb)	2605797	2608470	2674	2	2515
Cor0114210.1	Ov1.1_peak_188	tig00006894	348225	348571	347	*	13	2.2177	3.80983	1.30398	149	Intron (Cor0114210.1/Cor0114210, intron 1 of 7)	341001	351195	10195	1	7224
Cor0114450.1	Ov1.1_peak_189	tig00006894	844244	844545	302	*	38	4.0605	7.8463	3.83978	125	Distal Intergenic	832486	835699	3214	1	11758
Cor0114520.1	Ov1.1_peak_190	tig00006894	960541	960813	273	*	20	2.88637	5.18034	2.00624	113	Exon (Cor0114520.1/Cor0114520, exon 4 of 6)	949770	962179	12410	1	10771
Cor0114530.1	Ov1.1_peak_191	tig00006894	980010	980416	407	*	15	2.54408	4.3238	1.57416	14	Exon (Cor0114530.1/Cor0114530, exon 6 of 6)	974201	980043	5843	1	5809
Cor0114540.1	Ov1.1_peak_192	tig00006894	1021266	1021529	264	*	14	2.64234	4.10684	1.43603	17	Promoter (1-2kb)	1020160	1021894	1735	1	1106
Cor0114720.1	Ov1.1_peak_193	tig00006894	1548806	1549095	290	*	17	2.87375	4.61635	1.70148	220	Intron (Cor0114720.1/Cor0114720, intron 7 of 8)	1542790	1554491	11702	1	6016
Cor0154390.1	Ov1.1_peak_194	tig00006896	995174	995539	366	*	25	3.23925	6.02361	2.50641	59	Exon (Cor0154380.1/Cor0154380, exon 7 of 7)	996405	1000905	4501	2	5366
Cor0154390.1	Ov1.1_peak_195	tig00006896	996152	996489	338	*	22	3.20818	5.5345	2.23334	63	Exon (Cor0154390.1/Cor0154390, exon 6 of 6)	996405	1000905	4501	2	4416
Cor0169970.1	Ov1.1_peak_196	tig00006898	221809	222077	269	*	16	2.99194	4.4981	1.6147	64	Promoter (1-2kb)	221360	223391	2032	2	1314
Cor0170040.1	Ov1.1_peak_197	tig00006898	308013	308468	456	*	21	3.06877	5.42497	2.15595	359	Intron (Cor0170040.1/Cor0170040, intron 3 of 5)	300856	316734	15879	2	8266
Cor0170090.1	Ov1.1_peak_198	tig00006898	382403	382721	319	*	39	3.66767	7.99172	3.96091	228	Exon (Cor0170090.1/Cor0170090, exon 3 of 7)	379391	386401	7011	2	3680
Cor0170240.1	Ov1.1_peak_199	tig00006898	599513	599839	327	*	19	3.20378	5.1129	1.95202	250	Distal Intergenic	592887	593168	282	1	6626
Cor0170340.1	Ov1.1_peak_200	tig00006898	694128	694580	453	*	28	3.5611	6.52139	2.83311	110	Exon (Cor0170340.1/Cor0170340, exon 5 of 5)	694147	697871	3725	2	3291
Cor0199730.1	Ov1.1_peak_201	tig00006900	325301	325547	247	*	19	3.20566	5.11665	1.95202	154	Exon (Cor0199730.1/Cor0199730, exon 7 of 14)	322253	330736	8484	2	5189
Cor0199790.1	Ov1.1_peak_202	tig00006900	397039	397329	291	*	17	2.96758	4.63393	1.70281	276	Distal Intergenic	405864	407429	1566	2	10100
Cor0081030.1	Ov1.1_peak_203	tig00006902	239019	239553	535	*	27	3.07967	6.43926	2.77479	159	Promoter (<=1kb)	238268	239995	1728	1	751
Cor0081150.1	Ov1.1_peak_204	tig00006902	367501	367896	396	*	27	3.63308	6.43319	2.76981	96	Promoter (1-2kb)	365668	394802	29135	1	1833
Cor0081250.1	Ov1.1_peak_205	tig00006902	506456	506883	428	*	16	2.68573	4.52279	1.63405	384	Exon (Cor0081250.1/Cor0081250, exon 5 of 6)	502337	506805	4469	1	4119
Cor0082220.1	Ov1.1_peak_206	tig00006902	1755651	1755917	267	*	19	3.20566	5.11665	1.95202	137	Intron (Cor0082220.1/Cor0082220, intron 9 of 12)	1753392	1761085	7694	2	5168
Cor0082390.1	Ov1.1_peak_207	tig00006902	1972708	1973010	303	*	32	3.84679	7.1283	3.26768	146	Promoter (2-3kb)	1970046	1971274	1229	1	2662
Cor0082440.1	Ov1.1_peak_208	tig00006902	2058484	2058764	281	*	32	3.84679	7.1283	3.26768	127	Distal Intergenic	2065573	2068900	3328	1	-6809
Cor0082440.1	Ov1.1_peak_209	tig00006902	2062890	2063249	360	*	27	3.63308	6.43319	2.76981	122	Promoter (2-3kb)	2065573	2068900	3328	1	-2324
Cor0082640.1	Ov1.1_peak_210	tig00006902	2251446	2251732	287	*	18	2.73739	4.8123	1.82382	259	Promoter (1-2kb)	2242373	2250229	7857	2	-1217
Cor0082840.1	Ov1.1_peak_211	tig00006902	2473013	2473306	294	*	18	2.78125	4.92142	1.899	213	Exon (Cor0082840.1/Cor0082840, exon 9 of 10)	2469703	2473308	3606	1	3310
Cor0200520.1	Ov1.1_peak_212	tig00006904	206405	206803	399	*	20	3.16542	5.23818	2.03219	214	Promoter (<=1kb)	206421	218147	11727	1	0
Cor0200520.1	Ov1.1_peak_213	tig00006904	208076	208333	258	*	20	3.21252	5.33656	2.09307	36	Promoter (1-2kb)	206421	218147	11727	1	1655
Cor0200530.1	Ov1.1_peak_214	tig00006904	217628	217906	279	*	20	3.10328	5.30541	2.08631	122	Intron (Cor0200520.1/Cor0200520, intron 16 of 16)	223019	225707	2689	1	-5113
Cor0213040.1	Ov1.1_peak_215	tig00006905	60688	61013	326	*	19	3.20566	5.11665	1.95202	227	Promoter (<=1kb)	61230	63002	1773	1	-217
Cor0166550.1	Ov1.1_peak_216	tig00006917	24326	24646	321	*	24	2.73261	5.95761	2.46587	235	Promoter (1-2kb)	22666	24840	2175	1	1660
Cor0166770.1	Ov1.1_peak_217	tig00006917	448054	448304	251	*	13	2.77823	3.90823	1.30398	22	Exon (Cor0166770.1/Cor0166770, exon 6 of 7)	447116	453340	6225	2	5036
Cor0167030.1	Ov1.1_peak_218	tig00006917	789442	789724	283	*	18	2.92777	4.91533	1.89437	66	Exon (Cor0167030.1/Cor0167030, exon 5 of 5)	789696	792774	3079	2	3050
Cor0215080.1	Ov1.1_peak_219	tig00006918	93715	93964	250	*	13	2.54625	4.03682	1.39378	226	Promoter (1-2kb)	92712	92912	201	1	1003
Cor0176260.1	Ov1.1_peak_220	tig00006919	164562	164974	413	*	19	2.87035	4.96325	1.92003	303	Promoter (<=1kb)	164734	165462	729	2	488
Cor0176470.1	Ov1.1_peak_221	tig00006919	553274	553574	301	*	28	3.4798	6.57659	2.86873	144	Distal Intergenic	542134	546665	4532	2	-6609
Cor0170960.1	Ov1.1_peak_222	tig00006921	132841	133335	495	*	32	3.84679	7.1283	3.26768	414	Promoter (1-2kb)	134210	135100	891	2	1765
Cor0171060.1	Ov1.1_peak_223	tig00006921	520769	521025	257	*	13	2.40724	3.97063	1.34757	251	Promoter (1-2kb)	512777	519207	6431	2	-1562
Cor0171230.1	Ov1.1_peak_224	tig00006921	767226	767512	287	*	42	3.42081	8.27252	4.21448	74	Intron (Cor0171230.1/Cor0171230, intron 3 of 3)	757051	770440	13390	1	10175
Cor0043940.1	Ov1.1_peak_225	tig00006925	7811	8143	333	*	26	3.2183	6.1846	2.63519	254	Promoter (2-3kb)	4881	17024	12144	1	2930
Cor0044110.1	Ov1.1_peak_226	tig00006925	282535	282997	463	*	19	2.84581	5.08088	1.95202	265	Exon (Cor0044110.1/Cor0044110, exon 13 of 17)	281474	287934	6461	2	4937
Cor0044110.1	Ov1.1_peak_227	tig00006925	288003	288253	251	*	15	2.5376	4.30721	1.5608	15	Promoter (<=1kb)	281474	287934	6461	2	-69
Cor0044230.1	Ov1.1_peak_228	tig00006925	576809	577081	273	*	16	2.71089	4.42113	1.6147	266	Intron (Cor0044230.1/Cor0044230, intron 13 of 16)	567167	603356	36190	2	26275
Cor0044700.1	Ov1.1_peak_229	tig00006925	1623060	1623365	306	*	23	3.41937	5.76218	2.32749	268	Intron (Cor0044710.1/Cor0044710, intron 3 of 4)	1609753	1609971	219	1	13307
Cor0095910.1	Ov1.1_peak_230	tig00006927	579698	579949	252	*	30	2.79561	6.84401	3.07813	137	Distal Intergenic	507533	515552	8020	1	72165
Cor0095950.1	Ov1.1_peak_231	tig00006927	742425	742815	391	*	18	2.63624	4.86944	1.85567	34	Downstream (2-3kb)	745027	747242	2216	2	4427
Cor0095990.1	Ov1.1_peak_232	tig00006927	770611	771056	446	*	44	4.27421	8.58606	4.47455	326	Intron (Cor0095980.1/Cor0095980, intron 6 of 12)	780567	780842	276	2	9786
Cor0096030.1	Ov1.1_peak_233	tig00006927	817841	818126	286	*	20	3.19338	5.29665	2.08136	46	Intron (Cor0096030.1/Cor0096030, intron 6 of 12)	810316	831280	20965	1	7525
Cor0096120.1	Ov1.1_peak_234	tig00006927	888617	889000	384	*	23	3.41937	5.76218	2.32749	297	Promoter (<=1kb)	888648	894432	5785	1	0
Cor0096180.1	Ov1.1_peak_235	tig00006927	953602	953930	329	*	14	2.74721	4.17489	1.47214	46	Distal Intergenic	965999	972832	6834	1	-12069
Cor0096180.1	Ov1.1_peak_236	tig00006927	968696	969190	495	*	58	4.39553	10.0609	5.83737	193	Promoter (2-3kb)	965999	972832	6834	1	2697
Cor0096240.1	Ov1.1_peak_237	tig00006927	1049152	1049490	339	*	23	3.12749	5.76078	2.32749	242	Promoter (1-2kb)	1047594	1050548	2955	2	1058
Cor0096250.1	Ov1.1_peak_238	tig00006927	1073547	1074057	511	*	29	3.61409	6.6355	2.91769	85	Intron (Cor0096250.1/Cor0096250, intron 2 of 3)	1072246	1083986	11741	2	9929
Cor0096370.1	Ov1.1_peak_239	tig00006927	1218816	1219198	383	*	19	3.20566	5.11665	1.95202	175	Promoter (<=1kb)	1218087	1218906	820	1	729
Cor0096440.1	Ov1.1_peak_240	tig00006927	1307430	1307690	261	*	37	3.29412	7.67448	3.72057	160	Promoter (1-2kb)	1299223	1305580	6358	2	-1850
Cor0096590.1	Ov1.1_peak_241	tig00006927	1522443	1522873	431	*	39	3.75071	7.94497	3.9191	333	Distal Intergenic	1526323	1526670	348	2	3797
Cor0096750.1	Ov1.1_peak_242	tig00006927	1710898	1711250	353	*	28	3.4798	6.57659	2.86873	79	Exon (Cor0096750.1/Cor0096750, exon 2 of 4)	1706528	1716408	9881	1	4370
Cor0197070.1	Ov1.1_peak_243	tig00006929	175598	175943	346	*	13	2.54625	4.03682	1.39378	338	Intron (Cor0197070.1/Cor0197070, intron 12 of 14)	170699	177543	6845	1	4899
Cor0197090.1	Ov1.1_peak_244	tig00006929	207327	207996	670	*	29	3.40974	6.6438	2.91769	577	Exon (Cor0197100.1/Cor0197100, exon 6 of 10)	199141	200804	1664	1	8186
Cor0134900.1	Ov1.1_peak_245	tig00006931	195269	195636	368	*	19	2.62497	5.14806	1.97839	81	Promoter (2-3kb)	197781	205456	7676	1	-2145
Cor0135770.1	Ov1.1_peak_246	tig00006931	1013875	1014159	285	*	34	3.70476	7.32958	3.42312	235	Promoter (1-2kb)	1011657	1011890	234	2	-1985
Cor0135850.1	Ov1.1_peak_247	tig00006931	1102824	1103228	405	*	31	3.76452	6.95559	3.16995	260	Distal Intergenic	1091028	1093381	2354	2	-9443
Cor0135970.1	Ov1.1_peak_248	tig00006931	1259082	1259445	364	*	28	3.4798	6.57659	2.86873	141	Promoter (<=1kb)	1258931	1259440	510	2	0
Cor0136000.1	Ov1.1_peak_249	tig00006931	1306654	1306971	318	*	44	4.27421	8.58606	4.47455	129	Exon (Cor0136000.1/Cor0136000, exon 11 of 12)	1306755	1314560	7806	2	7589
Cor0179100.1	Ov1.1_peak_250	tig00006933	194284	195065	782	*	17	2.52764	4.71602	1.76425	198	Promoter (1-2kb)	193607	196890	3284	2	1825
Cor0179400.1	Ov1.1_peak_251	tig00006933	547573	547923	351	*	19	3.14364	4.99219	1.93979	278	Exon (Cor0179400.1/Cor0179400, exon 12 of 12)	547563	553838	6276	2	5915
Cor0211890.1	Ov1.1_peak_252	tig00006934	105548	105968	421	*	23	3.41937	5.76218	2.32749	336	Promoter (2-3kb)	102571	107358	4788	1	2977
Cor0159570.1	Ov1.1_peak_253	tig00006935	199331	199584	254	*	16	2.99194	4.4981	1.6147	19	Promoter (1-2kb)	192763	200591	7829	2	1007
Cor0159920.1	Ov1.1_peak_254	tig00006935	638872	639315	444	*	21	3.06877	5.42497	2.15595	39	Promoter (2-3kb)	632624	636119	3496	2	-2753
Cor0213160.1	Ov1.1_peak_255	tig00006936	55410	56012	603	*	24	3.36326	5.86778	2.40324	105	Promoter (1-2kb)	56337	57251	915	2	1239
Cor0177360.1	Ov1.1_peak_256	tig00006937	71546	71847	302	*	58	4.5543	10.12	5.89336	147	Intron (Cor0177360.1/Cor0177360, intron 1 of 1)	68257	73752	5496	1	3289
Cor0177530.1	Ov1.1_peak_257	tig00006937	380909	381297	389	*	27	3.2921	6.36299	2.76981	288	Promoter (<=1kb)	380837	381614	778	1	72
Cor0177630.1	Ov1.1_peak_258	tig00006937	543203	543487	285	*	22	2.77164	5.5736	2.26249	179	Distal Intergenic	555527	556099	573	1	-12040
Cor0191050.1	Ov1.1_peak_259	tig00006939	220911	222075	1165	*	27	3.63308	6.43319	2.76981	839	Exon (Cor0191050.1/Cor0191050, exon 8 of 11)	214140	224301	10162	1	6771
Cor0186370.1	Ov1.1_peak_260	tig00006941	442095	442386	292	*	49	4.13841	9.15021	4.99425	182	Promoter (2-3kb)	439468	441660	2193	1	2627
Cor0186410.1	Ov1.1_peak_261	tig00006941	492730	493092	363	*	14	2.74721	4.17489	1.47214	64	Distal Intergenic	502949	503425	477	1	-9857
Cor0066180.1	Ov1.1_peak_262	tig00006943	164269	164726	458	*	33	3.75893	7.19781	3.32111	318	Distal Intergenic	152959	164236	11278	1	11310
Cor0066380.1	Ov1.1_peak_263	tig00006943	757894	758157	264	*	44	4.27421	8.58606	4.47455	172	Exon (Cor0066380.1/Cor0066380, exon 9 of 9)	757975	761835	3861	2	3678
Cor0066630.1	Ov1.1_peak_264	tig00006943	1193197	1193634	438	*	13	2.22747	3.95254	1.33457	314	Intron (Cor0066630.1/Cor0066630, intron 9 of 31)	1170309	1219018	48710	2	25384
Cor0066730.1	Ov1.1_peak_265	tig00006943	1318285	1318921	637	*	19	3.04809	4.99068	1.93905	603	Exon (Cor0066720.1/Cor0066720, exon 4 of 7)	1325279	1329103	3825	1	-6358
Cor0066880.1	Ov1.1_peak_266	tig00006943	1631667	1631922	256	*	21	3.16655	5.44395	2.17086	182	Exon (Cor0066880.1/Cor0066880, exon 7 of 19)	1626332	1646461	20130	1	5335
Cor0067100.1	Ov1.1_peak_267	tig00006943	1960512	1960858	347	*	14	2.74721	4.17489	1.47214	220	Promoter (1-2kb)	1958570	1960845	2276	1	1942
Cor0067180.1	Ov1.1_peak_268	tig00006943	2064227	2064551	325	*	38	4.0605	7.8463	3.83978	201	Promoter (1-2kb)	2057553	2062352	4800	2	-1875
Cor0067420.1	Ov1.1_peak_269	tig00006943	2259599	2259913	315	*	107	5.98389	15.1822	10.7813	224	Promoter (<=1kb)	2259129	2261237	2109	1	470
Cor0067540.1	Ov1.1_peak_270	tig00006943	2425686	2425975	290	*	19	3.07725	5.05254	1.95202	132	Exon (Cor0067540.1/Cor0067540, exon 7 of 20)	2415572	2434424	18853	2	8449
Cor0067560.1	Ov1.1_peak_271	tig00006943	2455401	2455666	266	*	27	3.57772	6.31863	2.73733	133	Intron (Cor0067560.1/Cor0067560, intron 7 of 10)	2451574	2464773	13200	2	9107
Cor0067580.1	Ov1.1_peak_272	tig00006943	2489264	2489757	494	*	44	4.15461	8.61474	4.49516	386	Exon (Cor0067580.1/Cor0067580, exon 13 of 14)	2483483	2489822	6340	1	5781
Cor0067770.1	Ov1.1_peak_273	tig00006943	2664011	2664291	281	*	19	3.20566	5.11665	1.95202	103	Distal Intergenic	2658959	2663055	4097	1	5052
Cor0124720.1	Ov1.1_peak_274	tig00006945	94149	94556	408	*	41	3.4725	8.19136	4.14025	256	Promoter (1-2kb)	92718	95078	2361	1	1431
Cor0125130.1	Ov1.1_peak_275	tig00006945	644385	644667	283	*	38	4.0605	7.8463	3.83978	109	Promoter (1-2kb)	646213	651192	4980	1	-1546
Cor0125190.1	Ov1.1_peak_276	tig00006945	734125	734406	282	*	22	3.34624	5.61288	2.29388	174	Exon (Cor0125200.1/Cor0125200, exon 11 of 12)	730738	733241	2504	1	3387
Cor0125260.1	Ov1.1_peak_277	tig00006945	776732	777112	381	*	19	3.20566	5.11665	1.95202	285	Promoter (2-3kb)	773786	774190	405	2	-2542
Cor0125500.1	Ov1.1_peak_278	tig00006945	951444	951715	272	*	19	3.1371	4.97901	1.92978	239	Promoter (2-3kb)	947466	953848	6383	2	2133
Cor0125540.1	Ov1.1_peak_279	tig00006945	986429	986752	324	*	19	3.20378	5.1129	1.95202	72	Promoter (1-2kb)	985276	986973	1698	1	1153
Cor0125550.1	Ov1.1_peak_280	tig00006945	996199	996634	436	*	47	3.54751	8.88596	4.74646	190	Distal Intergenic	987550	992207	4658	2	-3992
Cor0125550.1	Ov1.1_peak_281	tig00006945	996916	997234	319	*	25	2.89215	6.09769	2.56884	158	Distal Intergenic	987550	992207	4658	2	-4709
Cor0125770.1	Ov1.1_peak_282	tig00006945	1279427	1279789	363	*	31	3.34717	6.93874	3.15753	336	Promoter (1-2kb)	1279191	1280882	1692	2	1093
Cor0125790.1	Ov1.1_peak_283	tig00006945	1307661	1307938	278	*	14	2.73819	4.15584	1.47021	256	Intron (Cor0125790.1/Cor0125790, intron 20 of 22)	1298485	1308568	10084	1	9176
Cor0125900.1	Ov1.1_peak_284	tig00006945	1475685	1475966	282	*	37	3.55311	7.69895	3.74077	105	Exon (Cor0125890.1/Cor0125890, exon 20 of 30)	1484148	1485612	1465	1	-8182
Cor0172410.1	Ov1.1_peak_285	tig00006947	74112	74443	332	*	29	3.19019	6.7408	2.9954	231	Promoter (1-2kb)	76438	81228	4791	1	-1995
Cor0172530.1	Ov1.1_peak_286	tig00006947	170294	170643	350	*	16	2.99194	4.4981	1.6147	44	Promoter (2-3kb)	173083	173610	528	2	2967
Cor0172760.1	Ov1.1_peak_287	tig00006947	369740	370293	554	*	23	3.41937	5.76218	2.32749	421	Exon (Cor0172750.1/Cor0172750, exon 14 of 20)	375064	377691	2628	1	-4771
Cor0172870.1	Ov1.1_peak_288	tig00006947	489724	489980	257	*	17	2.64276	4.73089	1.76678	109	Exon (Cor0172860.1/Cor0172860, exon 7 of 8)	492123	496416	4294	2	6436
Cor0063210.1	Ov1.1_peak_289	tig00006949	54370	54700	331	*	51	4.48792	9.34657	5.16336	148	Promoter (<=1kb)	54179	54703	525	1	191
Cor0063290.1	Ov1.1_peak_290	tig00006949	100895	101140	246	*	16	2.99194	4.4981	1.6147	183	Promoter (1-2kb)	98513	102599	4087	2	1459
Cor0063310.1	Ov1.1_peak_291	tig00006949	114184	114431	248	*	28	3.48738	6.59374	2.88368	122	Promoter (1-2kb)	112960	115655	2696	2	1224
Cor0063520.1	Ov1.1_peak_292	tig00006949	245610	245865	256	*	24	3.36326	5.86778	2.40324	204	Distal Intergenic	239878	242048	2171	2	-3562
Cor0063660.1	Ov1.1_peak_293	tig00006949	398572	398853	282	*	22	3.11601	5.53317	2.23271	202	Promoter (2-3kb)	396395	399262	2868	1	2177
Cor0063680.1	Ov1.1_peak_294	tig00006949	412608	412935	328	*	19	3.20566	5.11665	1.95202	228	Distal Intergenic	409124	409396	273	1	3484
Cor0063910.1	Ov1.1_peak_295	tig00006949	623187	623495	309	*	19	3.20566	5.11665	1.95202	39	Exon (Cor0063910.1/Cor0063910, exon 5 of 10)	620075	624694	4620	1	3112
Cor0064050.1	Ov1.1_peak_296	tig00006949	748949	749255	307	*	19	3.20566	5.11665	1.95202	133	Distal Intergenic	742200	743942	1743	2	-5007
Cor0064140.1	Ov1.1_peak_297	tig00006949	862796	863217	422	*	16	2.99194	4.4981	1.6147	412	Distal Intergenic	871562	872563	1002	2	9346
Cor0064250.1	Ov1.1_peak_298	tig00006949	1031797	1032070	274	*	19	3.01946	4.92977	1.90551	226	Distal Intergenic	1036819	1040177	3359	1	-4749
Cor0064320.1	Ov1.1_peak_299	tig00006949	1085179	1085433	255	*	28	3.46837	6.5507	2.85657	115	Promoter (2-3kb)	1082996	1089717	6722	1	2183
Cor0064950.1	Ov1.1_peak_300	tig00006949	1869513	1869841	329	*	14	2.74721	4.17489	1.47214	166	Promoter (<=1kb)	1867444	1869843	2400	2	2
Cor0064970.1	Ov1.1_peak_301	tig00006949	1887032	1887569	538	*	24	3.36326	5.86778	2.40324	314	Promoter (2-3kb)	1887172	1890441	3270	2	2872
Cor0065340.1	Ov1.1_peak_302	tig00006949	2116765	2117221	457	*	15	2.72779	4.29669	1.55533	356	Exon (Cor0065330.1/Cor0065330, exon 12 of 17)	2122365	2130071	7707	1	-5144
Cor0065590.1	Ov1.1_peak_303	tig00006949	2339592	2339988	397	*	26	2.87231	6.2188	2.65575	271	Exon (Cor0065580.1/Cor0065580, exon 12 of 13)	2343931	2344236	306	1	-3943
Cor0066000.1	Ov1.1_peak_304	tig00006949	2699616	2699934	319	*	24	3.36326	5.86778	2.40324	232	Promoter (1-2kb)	2698390	2703652	5263	1	1226
Cor0066050.1	Ov1.1_peak_305	tig00006949	2747867	2748197	331	*	23	3.30117	5.73511	2.32749	235	Promoter (1-2kb)	2746180	2750754	4575	1	1687
Cor0066050.1	Ov1.1_peak_306	tig00006949	2748499	2748821	323	*	20	3.1135	5.32787	2.0894	60	Promoter (2-3kb)	2746180	2750754	4575	1	2319
Cor0066060.1	Ov1.1_peak_307	tig00006949	2752223	2752575	353	*	13	2.40404	3.83031	1.30398	238	Promoter (<=1kb)	2752171	2752788	618	1	52
Cor0197570.1	Ov1.1_peak_308	tig00006952	114348	114595	248	*	28	2.82646	6.6038	2.89322	112	Promoter (2-3kb)	110351	112228	1878	2	-2120
Cor0204710.1	Ov1.1_peak_309	tig00006953	239392	240014	623	*	35	2.74671	7.50344	3.56769	88	Exon (Cor0204710.1/Cor0204710, exon 7 of 9)	238935	243719	4785	2	3705
Cor0204770.1	Ov1.1_peak_310	tig00006953	298258	298865	608	*	23	3.41937	5.76218	2.32749	515	Intron (Cor0204770.1/Cor0204770, intron 12 of 18)	294920	304014	9095	2	5149
Cor0155690.1	Ov1.1_peak_311	tig00006954	251890	252199	310	*	22	2.77164	5.5736	2.26249	257	Exon (Cor0155690.1/Cor0155690, exon 3 of 3)	252171	255408	3238	2	3209
Cor0155740.1	Ov1.1_peak_312	tig00006954	289625	289978	354	*	19	3.1371	4.97901	1.92978	118	Intron (Cor0155740.1/Cor0155740, intron 10 of 10)	283294	290495	7202	1	6331
Cor0155750.1	Ov1.1_peak_313	tig00006954	299529	299961	433	*	23	3.41937	5.76218	2.32749	74	Promoter (<=1kb)	299191	312309	13119	1	338
Cor0156390.1	Ov1.1_peak_314	tig00006954	888927	889197	271	*	32	3.84679	7.1283	3.26768	106	Promoter (<=1kb)	889075	897571	8497	1	0
Cor0208030.1	Ov1.1_peak_315	tig00006955	82858	83575	718	*	27	3.63308	6.43319	2.76981	559	Exon (Cor0208040.1/Cor0208040, exon 12 of 14)	76431	76916	486	2	-5942
Cor0162680.1	Ov1.1_peak_316	tig00006956	277488	277849	362	*	32	3.34728	7.16142	3.29712	184	Distal Intergenic	283319	285980	2662	1	-5470
Cor0162790.1	Ov1.1_peak_317	tig00006956	373352	374050	699	*	22	2.62092	5.59921	2.28433	125	Promoter (1-2kb)	363255	371941	8687	2	-1411
Cor0162880.1	Ov1.1_peak_318	tig00006956	493537	493917	381	*	23	3.17063	5.65744	2.32225	70	Distal Intergenic	505427	505582	156	2	11665
Cor0162980.1	Ov1.1_peak_319	tig00006956	634819	635075	257	*	14	2.41013	4.11086	1.43793	245	Exon (Cor0162990.1/Cor0162990, exon 12 of 12)	630491	633726	3236	1	4328
Cor0163030.1	Ov1.1_peak_320	tig00006956	694600	694907	308	*	15	2.60828	4.33483	1.58366	37	Promoter (2-3kb)	687564	692056	4493	2	-2544
Cor0163130.1	Ov1.1_peak_321	tig00006956	738326	738702	377	*	19	2.76264	5.04308	1.95202	328	Promoter (1-2kb)	734527	740582	6056	2	1880
Cor0212500.1	Ov1.1_peak_322	tig00006958	141335	141715	381	*	34	3.50821	7.34674	3.43519	141	Promoter (2-3kb)	143303	144421	1119	2	2706
Cor0183150.1	Ov1.1_peak_323	tig00006960	112932	113459	528	*	20	3.16542	5.23818	2.03219	158	Exon (Cor0183150.1/Cor0183150, exon 5 of 13)	105742	123376	17635	1	7190
Cor0183530.1	Ov1.1_peak_324	tig00006960	445975	447017	1043	*	23	3.41937	5.76218	2.32749	1007	Distal Intergenic	450203	451688	1486	2	4671
Cor0183620.1	Ov1.1_peak_325	tig00006960	536578	536998	421	*	22	3.11601	5.53317	2.23271	90	Promoter (2-3kb)	537217	539998	2782	2	3000
Cor0205050.1	Ov1.1_peak_326	tig00006961	120631	120923	293	*	32	3.58578	7.05608	3.25462	154	Promoter (2-3kb)	120300	123158	2859	2	2235
Cor0205120.1	Ov1.1_peak_327	tig00006961	231998	232321	324	*	26	3.14537	6.21048	2.64997	44	Promoter (<=1kb)	227897	231272	3376	2	-726
Cor0218780.1	Ov1.1_peak_328	tig00006964	21982	22315	334	*	17	2.93036	4.73877	1.76678	55	Distal Intergenic	27488	46675	19188	1	-5173
Cor0218790.1	Ov1.1_peak_329	tig00006964	67339	67655	317	*	14	2.74721	4.17489	1.47214	315	Promoter (2-3kb)	65115	65522	408	1	2224
Cor0111310.1	Ov1.1_peak_330	tig00006967	235114	235452	339	*	24	2.93827	5.86134	2.40324	42	Distal Intergenic	219358	234762	15405	1	15756
Cor0111320.1	Ov1.1_peak_331	tig00006967	269201	269460	260	*	34	3.50821	7.34674	3.43519	165	Intron (Cor0111320.1/Cor0111320, intron 5 of 6)	267876	309204	41329	2	39744
Cor0111320.1	Ov1.1_peak_332	tig00006967	283213	283527	315	*	15	2.72779	4.29669	1.55533	138	Intron (Cor0111320.1/Cor0111320, intron 5 of 6)	267876	309204	41329	2	25677
Cor0111380.1	Ov1.1_peak_333	tig00006967	344850	345156	307	*	16	2.69603	4.54765	1.64913	30	Promoter (1-2kb)	346692	350856	4165	1	-1536
Cor0111810.1	Ov1.1_peak_334	tig00006967	783449	784232	784	*	82	5.34276	12.5787	8.25264	155	Exon (Cor0111800.1/Cor0111800, exon 16 of 19)	790005	793420	3416	1	-5773
Cor0111980.1	Ov1.1_peak_335	tig00006967	946845	947425	581	*	25	3.23925	6.02361	2.50641	537	Promoter (<=1kb)	944199	947531	3333	2	106
Cor0112050.1	Ov1.1_peak_336	tig00006967	1031519	1031950	432	*	38	4.0605	7.8463	3.83978	261	Intron (Cor0112050.1/Cor0112050, intron 6 of 7)	1012771	1058743	45973	1	18748
Cor0167910.1	Ov1.1_peak_337	tig00006969	152193	152521	329	*	26	3.49715	6.15059	2.6046	212	Distal Intergenic	158603	159931	1329	2	7410
Cor0167950.1	Ov1.1_peak_338	tig00006969	219469	219724	256	*	27	3.19503	6.33632	2.75006	157	Promoter (<=1kb)	218689	219753	1065	2	29
Cor0168100.1	Ov1.1_peak_339	tig00006969	404946	405626	681	*	20	2.82874	5.21308	2.02433	610	Distal Intergenic	425893	426312	420	1	-20267
Cor0168110.1	Ov1.1_peak_340	tig00006969	480606	481158	553	*	25	3.18928	6.11397	2.5764	482	Intron (Cor0168110.1/Cor0168110, intron 1 of 1)	434266	488810	54545	2	7652
Cor0168150.1	Ov1.1_peak_341	tig00006969	617858	618159	302	*	23	3.41937	5.76218	2.32749	241	Distal Intergenic	628136	634373	6238	2	16214
Cor0038810.1	Ov1.1_peak_342	tig00006973	1014907	1015571	665	*	45	3.82713	8.65473	4.53034	495	Exon (Cor0038810.1/Cor0038810, exon 5 of 10)	1012530	1019481	6952	2	3910
Cor0038950.1	Ov1.1_peak_343	tig00006973	1163743	1164352	610	*	41	4.09752	8.20498	4.15071	86	Exon (Cor0038960.1/Cor0038960, exon 12 of 15)	1157277	1158323	1047	2	-5420
Cor0038970.1	Ov1.1_peak_344	tig00006973	1185918	1186215	298	*	34	3.81487	7.3198	3.41402	217	Distal Intergenic	1179637	1185358	5722	1	6281
Cor0038990.1	Ov1.1_peak_345	tig00006973	1203196	1203462	267	*	16	2.86862	4.60522	1.69184	263	Promoter (1-2kb)	1202181	1214375	12195	1	1015
Cor0038990.1	Ov1.1_peak_346	tig00006973	1210191	1210867	677	*	26	3.50433	6.16562	2.61842	273	Exon (Cor0038990.1/Cor0038990, exon 9 of 14)	1202181	1214375	12195	1	8010
Cor0038990.1	Ov1.1_peak_347	tig00006973	1211657	1211913	257	*	31	3.64031	6.93638	3.15619	126	Intron (Cor0038990.1/Cor0038990, intron 9 of 13)	1202181	1214375	12195	1	9476
Cor0039390.1	Ov1.1_peak_348	tig00006973	1871962	1872497	536	*	17	2.96758	4.63393	1.70281	265	Distal Intergenic	1882538	1887057	4520	1	-10041
Cor0039570.1	Ov1.1_peak_349	tig00006973	2185150	2185617	468	*	26	3.548	6.25682	2.68821	263	Promoter (1-2kb)	2185628	2186851	1224	2	1234
Cor0039870.1	Ov1.1_peak_350	tig00006973	2579128	2579414	287	*	32	3.66828	6.99837	3.20477	188	Promoter (2-3kb)	2578385	2581585	3201	2	2171
Cor0040010.1	Ov1.1_peak_351	tig00006973	2786178	2786616	439	*	19	3.20566	5.11665	1.95202	343	Promoter (1-2kb)	2784116	2784369	254	2	-1809
Cor0040200.1	Ov1.1_peak_352	tig00006973	3003584	3003982	399	*	14	2.74721	4.17489	1.47214	168	Promoter (2-3kb)	3006875	3029383	22509	1	-2893
Cor0040300.1	Ov1.1_peak_353	tig00006973	3153044	3153338	295	*	26	3.14537	6.21048	2.64997	205	Distal Intergenic	3169792	3173222	3431	2	19884
Cor0040300.1	Ov1.1_peak_354	tig00006973	3170573	3170953	381	*	26	3.14537	6.21048	2.64997	266	Promoter (2-3kb)	3169792	3173222	3431	2	2269
Cor0040510.1	Ov1.1_peak_355	tig00006973	3700694	3701044	351	*	27	3.63308	6.43319	2.76981	76	Promoter (<=1kb)	3700501	3703383	2883	1	193
Cor0042680.1	Ov1.1_peak_356	tig00006975	354818	355091	274	*	23	3.41937	5.76218	2.32749	72	Exon (Cor0042680.1/Cor0042680, exon 7 of 8)	354845	358922	4078	2	3831
Cor0043060.1	Ov1.1_peak_357	tig00006975	1441372	1441629	258	*	16	2.93407	4.38415	1.6147	69	Promoter (1-2kb)	1436585	1442896	6312	2	1267
Cor0043150.1	Ov1.1_peak_358	tig00006975	1673967	1674299	333	*	14	1.30673	4.07434	1.41131	305	Distal Intergenic	1643563	1664808	21246	1	30404
Cor0043210.1	Ov1.1_peak_359	tig00006975	1860196	1860503	308	*	26	3.14537	6.21048	2.64997	134	Promoter (<=1kb)	1859469	1863036	3568	1	727
Cor0043220.1	Ov1.1_peak_360	tig00006975	1865267	1865621	355	*	19	2.65114	5.06728	1.95202	128	Promoter (<=1kb)	1865040	1865771	732	2	150
Cor0043240.1	Ov1.1_peak_361	tig00006975	1889396	1889732	337	*	19	3.08908	5.07755	1.95202	113	Intron (Cor0043230.1/Cor0043230, intron 11 of 13)	1885236	1885427	192	2	-3969
Cor0043480.1	Ov1.1_peak_362	tig00006975	2411815	2412087	273	*	24	3.4133	5.97401	2.47661	125	Intron (Cor0043480.1/Cor0043480, intron 9 of 13)	2408551	2422844	14294	2	10757
Cor0043620.1	Ov1.1_peak_363	tig00006975	2786563	2786822	260	*	620	4.09061	67.4931	62.0464	117	Intron (Cor0043620.1/Cor0043620, intron 3 of 3)	2774775	2787337	12563	1	11788
Cor0043750.1	Ov1.1_peak_364	tig00006975	3156925	3157304	380	*	16	2.45242	4.36209	1.60549	353	Exon (Cor0043750.1/Cor0043750, exon 6 of 8)	3156539	3165015	8477	2	7711
Cor0043760.1	Ov1.1_peak_365	tig00006975	3185553	3185897	345	*	20	3.20612	5.32321	2.0894	133	Exon (Cor0043760.1/Cor0043760, exon 9 of 19)	3181169	3198245	17077	2	12348
Cor0043830.1	Ov1.1_peak_366	tig00006975	3455805	3456050	246	*	19	2.93405	5.11279	1.95202	64	Promoter (2-3kb)	3443684	3458621	14938	2	2571
Cor0043840.1	Ov1.1_peak_367	tig00006975	3560474	3560806	333	*	32	3.84679	7.1283	3.26768	181	Distal Intergenic	3520119	3521104	986	1	40355
Cor0043850.1	Ov1.1_peak_368	tig00006975	3601364	3601636	273	*	23	3.41937	5.76218	2.32749	225	Exon (Cor0043850.1/Cor0043850, exon 15 of 25)	3586379	3637582	51204	2	35946
Cor0175850.1	Ov1.1_peak_369	tig00006977	18130	18539	410	*	16	2.54246	4.46585	1.6147	103	Promoter (2-3kb)	17744	20815	3072	2	2276
Cor0176040.1	Ov1.1_peak_370	tig00006977	485118	485531	414	*	13	2.54625	4.03682	1.39378	410	Promoter (2-3kb)	482493	485664	3172	1	2625
Cor0176090.1	Ov1.1_peak_371	tig00006977	626726	627303	578	*	24	3.3596	5.86	2.40324	395	Exon (Cor0176090.1/Cor0176090, exon 6 of 9)	624633	635418	10786	2	8115
Cor0176090.1	Ov1.1_peak_372	tig00006977	628130	628481	352	*	22	3.20217	5.52144	2.22996	259	Exon (Cor0176090.1/Cor0176090, exon 5 of 9)	624633	635418	10786	2	6937
Cor0022580.1	Ov1.1_peak_373	tig00006985	1621047	1621321	275	*	18	2.89828	4.84893	1.84021	106	Intron (Cor0022590.1/Cor0022590, intron 19 of 20)	1608293	1613382	5090	1	12754
Cor0022710.1	Ov1.1_peak_374	tig00006985	1915925	1916223	299	*	13	2.54625	4.03682	1.39378	7	Distal Intergenic	1883796	1915785	31990	1	32129
Cor0022800.1	Ov1.1_peak_375	tig00006985	2188489	2188869	381	*	22	3.02981	5.52789	2.22996	292	Exon (Cor0022800.1/Cor0022800, exon 3 of 3)	2188409	2194931	6523	2	6062
Cor0022980.1	Ov1.1_peak_376	tig00006985	2536946	2537713	768	*	21	2.62751	5.4655	2.18616	155	Exon (Cor0022980.1/Cor0022980, exon 7 of 22)	2500904	2609061	108158	1	36042
Cor0023310.1	Ov1.1_peak_377	tig00006985	3249508	3249900	393	*	16	2.53394	4.44315	1.6147	361	Exon (Cor0023310.1/Cor0023310, exon 10 of 14)	3244165	3252337	8173	1	5343
Cor0023340.1	Ov1.1_peak_378	tig00006985	3271976	3272820	845	*	40	3.94085	8.13052	4.08435	413	Exon (Cor0023340.1/Cor0023340, exon 4 of 4)	3267394	3272754	5361	1	4582
Cor0023360.1	Ov1.1_peak_379	tig00006985	3295338	3295626	289	*	20	3.16542	5.23818	2.03219	208	Downstream (1-2kb)	3296637	3301057	4421	2	5431
Cor0023400.1	Ov1.1_peak_380	tig00006985	3350873	3351163	291	*	19	3.20566	5.11665	1.95202	177	Promoter (1-2kb)	3345476	3349129	3654	2	-1744
Cor0023480.1	Ov1.1_peak_381	tig00006985	3490458	3490715	258	*	20	2.86912	5.31619	2.0894	224	Promoter (1-2kb)	3489667	3491905	2239	2	1190
Cor0023520.1	Ov1.1_peak_382	tig00006985	3526390	3526890	501	*	29	3.40974	6.6438	2.91769	165	Promoter (2-3kb)	3518900	3523578	4679	2	-2812
Cor0023710.1	Ov1.1_peak_383	tig00006985	3670949	3671210	262	*	19	3.20566	5.11665	1.95202	50	Exon (Cor0023710.1/Cor0023710, exon 5 of 13)	3667265	3674323	7059	2	3113
Cor0023710.1	Ov1.1_peak_384	tig00006985	3672249	3672509	261	*	23	3.41937	5.76218	2.32749	114	Promoter (1-2kb)	3667265	3674323	7059	2	1814
Cor0024430.1	Ov1.1_peak_385	tig00006985	4724487	4725006	520	*	22	3.21422	5.54759	2.24405	503	Promoter (<=1kb)	4715632	4725154	9523	2	148
Cor0024670.1	Ov1.1_peak_386	tig00006985	5092111	5092484	374	*	24	2.91403	5.97843	2.47871	224	Exon (Cor0024670.1/Cor0024670, exon 3 of 4)	5086435	5099423	12989	2	6939
Cor0217640.1	Ov1.1_peak_387	tig00006986	90194	90470	277	*	19	3.02096	5.12354	1.95827	218	Promoter (2-3kb)	87763	92245	4483	1	2431
Cor0167160.1	Ov1.1_peak_388	tig00006988	61533	61873	341	*	28	3.5611	6.52139	2.83311	108	Exon (Cor0167150.1/Cor0167150, exon 5 of 5)	64853	65056	204	2	3183
Cor0167360.1	Ov1.1_peak_389	tig00006988	285756	286007	252	*	13	2.54625	4.03682	1.39378	3	Downstream (<1kb)	286079	290957	4879	2	4950
Cor0167400.1	Ov1.1_peak_390	tig00006988	333246	333624	379	*	13	2.40404	3.83031	1.30398	174	Promoter (<=1kb)	333278	334339	1062	1	0
Cor0167430.1	Ov1.1_peak_391	tig00006988	362223	362481	259	*	13	2.74741	3.84895	1.30398	39	Exon (Cor0167440.1/Cor0167440, exon 8 of 10)	353828	354850	1023	1	8395
Cor0167440.1	Ov1.1_peak_392	tig00006988	364381	364714	334	*	25	3.48289	6.12068	2.58039	216	Exon (Cor0167440.1/Cor0167440, exon 5 of 10)	359671	371513	11843	2	6799
Cor0167620.1	Ov1.1_peak_393	tig00006988	556345	556745	401	*	22	3.1322	5.57009	2.26152	155	Promoter (1-2kb)	558514	562504	3991	1	-1769
Cor0167870.1	Ov1.1_peak_394	tig00006988	827592	828040	449	*	32	3.84679	7.1283	3.26768	123	Promoter (1-2kb)	826141	830062	3922	1	1451
Cor0115020.1	Ov1.1_peak_395	tig00006990	192651	193049	399	*	42	4.01584	8.30179	4.24211	268	Promoter (<=1kb)	185061	192337	7277	2	-314
Cor0115340.1	Ov1.1_peak_396	tig00006990	674473	674776	304	*	19	3.20566	5.11665	1.95202	220	Downstream (2-3kb)	677303	677917	615	2	3141
Cor0115370.1	Ov1.1_peak_397	tig00006990	693366	693639	274	*	26	3.14537	6.21048	2.64997	182	Intron (Cor0115370.1/Cor0115370, intron 2 of 4)	689391	697345	7955	1	3975
Cor0115390.1	Ov1.1_peak_398	tig00006990	707594	707986	393	*	32	3.84679	7.1283	3.26768	331	Exon (Cor0115390.1/Cor0115390, exon 5 of 5)	707564	712530	4967	2	4544
Cor0115630.1	Ov1.1_peak_399	tig00006990	995763	996033	271	*	25	3.23925	6.02361	2.50641	173	Promoter (1-2kb)	994727	995221	495	1	1036
Cor0115840.1	Ov1.1_peak_400	tig00006990	1305034	1305446	413	*	19	3.20566	5.11665	1.95202	349	Exon (Cor0115850.1/Cor0115850, exon 45 of 52)	1288558	1293586	5029	2	-11448
Cor0115990.1	Ov1.1_peak_401	tig00006990	1504633	1504972	340	*	13	2.2177	3.80983	1.30398	157	Promoter (<=1kb)	1502327	1504225	1899	2	-408
Cor0014300.1	Ov1.1_peak_402	tig00006992	52784	53199	416	*	25	3.18928	6.11397	2.5764	146	Promoter (1-2kb)	51294	52980	1687	1	1490
Cor0014560.1	Ov1.1_peak_403	tig00006992	749221	749620	400	*	17	2.93036	4.73877	1.76678	369	Intron (Cor0014560.1/Cor0014560, intron 7 of 8)	743402	751684	8283	1	5819
Cor0014810.1	Ov1.1_peak_404	tig00006992	1160677	1160952	276	*	22	3.09999	5.49655	2.21045	31	Exon (Cor0014810.1/Cor0014810, exon 19 of 48)	1147467	1184700	37234	1	13210
Cor0014850.1	Ov1.1_peak_405	tig00006992	1243405	1243854	450	*	17	2.93036	4.73877	1.76678	403	Intron (Cor0014850.1/Cor0014850, intron 3 of 4)	1235072	1252483	17412	1	8333
Cor0014960.1	Ov1.1_peak_406	tig00006992	1530511	1531028	518	*	538	2.37133	59.1851	53.8704	254	Promoter (<=1kb)	1530589	1537775	7187	1	0
Cor0015050.1	Ov1.1_peak_407	tig00006992	1600919	1601189	271	*	19	3.20566	5.11665	1.95202	176	Intron (Cor0015050.1/Cor0015050, intron 2 of 4)	1597695	1605778	8084	2	4589
Cor0015460.1	Ov1.1_peak_408	tig00006992	2782430	2782788	359	*	25	3.23342	6.00999	2.50371	122	Promoter (<=1kb)	2779911	2782838	2928	2	50
Cor0015510.1	Ov1.1_peak_409	tig00006992	2935186	2935697	512	*	19	3.20566	5.11665	1.95202	126	Intron (Cor0015500.1/Cor0015500, intron 16 of 22)	2941028	2945167	4140	2	9470
Cor0015580.1	Ov1.1_peak_410	tig00006992	3142138	3142438	301	*	16	2.25989	4.52011	1.63222	285	Exon (Cor0015590.1/Cor0015590, exon 19 of 19)	3135442	3139115	3674	1	6696
Cor0015980.1	Ov1.1_peak_411	tig00006992	3937142	3937444	303	*	32	3.84679	7.1283	3.26768	184	Promoter (1-2kb)	3937023	3939401	2379	2	1957
Cor0016170.1	Ov1.1_peak_412	tig00006992	4392628	4392930	303	*	16	2.69603	4.54765	1.64913	285	Exon (Cor0016180.1/Cor0016180, exon 6 of 8)	4384561	4388511	3951	1	8067
Cor0016180.1	Ov1.1_peak_413	tig00006992	4400336	4400746	411	*	18	2.89828	4.84893	1.84021	35	Promoter (1-2kb)	4392031	4401957	9927	2	1211
Cor0016410.1	Ov1.1_peak_414	tig00006992	4988721	4988982	262	*	18	2.88817	4.82612	1.8353	153	Exon (Cor0016410.1/Cor0016410, exon 14 of 14)	4988461	5008443	19983	2	19461
Cor0016420.1	Ov1.1_peak_415	tig00006992	5019448	5019702	255	*	19	3.20566	5.11665	1.95202	124	Intron (Cor0016420.1/Cor0016420, intron 4 of 9)	5013840	5023044	9205	1	5608
Cor0016420.1	Ov1.1_peak_416	tig00006992	5020833	5021187	355	*	23	3.41937	5.76218	2.32749	270	Intron (Cor0016420.1/Cor0016420, intron 6 of 9)	5013840	5023044	9205	1	6993
Cor0016460.1	Ov1.1_peak_417	tig00006992	5101050	5101331	282	*	13	2.75589	4.02863	1.39271	20	Exon (Cor0016460.1/Cor0016460, exon 6 of 14)	5086295	5111893	25599	2	10562
Cor0016480.1	Ov1.1_peak_418	tig00006992	5195637	5195886	250	*	49	3.81148	9.13862	4.98311	59	Exon (Cor0016480.1/Cor0016480, exon 6 of 6)	5187544	5195871	8328	1	8093
Cor0016480.1	Ov1.1_peak_419	tig00006992	5196465	5196902	438	*	28	3.1925	6.53836	2.84693	236	Distal Intergenic	5187544	5195871	8328	1	8921
Cor0016480.1	Ov1.1_peak_420	tig00006992	5197919	5198677	759	*	19	2.52012	5.12682	1.96081	158	Downstream (2-3kb)	5187544	5195871	8328	1	10375
Cor0016510.1	Ov1.1_peak_421	tig00006992	5230094	5230745	652	*	34	2.8888	7.35308	3.44072	383	Downstream (2-3kb)	5233612	5235526	1915	2	4781
Cor0016510.1	Ov1.1_peak_422	tig00006992	5231521	5231876	356	*	17	2.52764	4.71602	1.76425	276	Downstream (1-2kb)	5233612	5235526	1915	2	3650
Cor0016640.1	Ov1.1_peak_423	tig00006992	5408658	5409361	704	*	38	3.91399	7.80097	3.83444	231	Promoter (1-2kb)	5409223	5410662	1440	2	1301
Cor0016790.1	Ov1.1_peak_424	tig00006992	5526216	5526679	464	*	28	3.55024	6.49794	2.82306	45	Promoter (<=1kb)	5525354	5525581	228	1	862
Cor0016990.1	Ov1.1_peak_425	tig00006992	5800257	5800539	283	*	16	2.99194	4.4981	1.6147	242	Promoter (1-2kb)	5798979	5801079	2101	1	1278
Cor0154740.1	Ov1.1_peak_426	tig00006994	242473	242965	493	*	26	3.34678	6.2729	2.69934	59	Promoter (1-2kb)	240553	241449	897	1	1920
Cor0154900.1	Ov1.1_peak_427	tig00006994	390496	391284	789	*	32	3.84679	7.1283	3.26768	228	Promoter (1-2kb)	388608	389063	456	1	1888
Cor0155300.1	Ov1.1_peak_428	tig00006994	846651	846959	309	*	27	3.33581	6.46784	2.79863	204	Exon (Cor0155300.1/Cor0155300, exon 6 of 9)	841861	848379	6519	1	4790
Cor0099420.1	Ov1.1_peak_429	tig00006996	369381	369666	286	*	38	4.0605	7.8463	3.83978	82	Distal Intergenic	436025	439281	3257	1	-66359
Cor0099750.1	Ov1.1_peak_430	tig00006996	807600	808077	478	*	16	2.99194	4.4981	1.6147	70	Promoter (<=1kb)	798857	808979	10123	2	902
Cor0099800.1	Ov1.1_peak_431	tig00006996	999710	1000004	295	*	36	3.69907	7.56758	3.62475	170	Downstream (<1kb)	1000048	1009691	9644	2	9687
Cor0100160.1	Ov1.1_peak_432	tig00006996	1455421	1455675	255	*	33	3.45169	7.20456	3.32712	172	Promoter (1-2kb)	1453933	1457335	3403	2	1660
Cor0100380.1	Ov1.1_peak_433	tig00006996	1668682	1668979	298	*	18	2.89828	4.84893	1.84021	118	Promoter (1-2kb)	1670313	1671705	1393	1	-1334
Cor0100380.1	Ov1.1_peak_434	tig00006996	1669571	1669887	317	*	20	3.16542	5.23818	2.03219	120	Promoter (<=1kb)	1670313	1671705	1393	1	-426
Cor0100410.1	Ov1.1_peak_435	tig00006996	1700411	1700676	266	*	51	4.48792	9.34657	5.16336	70	Downstream (<1kb)	1700982	1703695	2714	2	3019
Cor0100520.1	Ov1.1_peak_436	tig00006996	1782013	1782730	718	*	38	3.95247	7.88641	3.87559	598	Promoter (1-2kb)	1780737	1784668	3932	2	1938
Cor0100570.1	Ov1.1_peak_437	tig00006996	1835175	1835551	377	*	14	2.74721	4.17489	1.47214	301	Promoter (2-3kb)	1833057	1836108	3052	1	2118
Cor0182530.1	Ov1.1_peak_438	tig00006998	577476	577855	380	*	23	3.41937	5.76218	2.32749	188	Distal Intergenic	540535	546922	6388	2	-30554
Cor0181810.1	Ov1.1_peak_439	tig00007000	197529	197848	320	*	44	4.27421	8.58606	4.47455	277	Distal Intergenic	179018	183510	4493	2	-14019
Cor0181820.1	Ov1.1_peak_440	tig00007000	215373	215926	554	*	16	2.71089	4.42113	1.6147	28	Intron (Cor0181820.1/Cor0181820, intron 7 of 7)	214928	220882	5955	2	4956
Cor0181910.1	Ov1.1_peak_441	tig00007000	371761	372065	305	*	19	3.20566	5.11665	1.95202	144	Promoter (<=1kb)	365798	372977	7180	2	912
Cor0004490.1	Ov1.1_peak_442	tig00007002	143335	143783	449	*	17	2.6873	4.68692	1.74175	365	Promoter (<=1kb)	143348	145570	2223	1	0
Cor0004500.1	Ov1.1_peak_443	tig00007002	153123	153397	275	*	13	2.40724	3.97063	1.34757	0	Intron (Cor0004500.1/Cor0004500, intron 10 of 38)	147032	174886	27855	1	6091
Cor0004980.1	Ov1.1_peak_444	tig00007002	818242	818617	376	*	29	3.61409	6.6355	2.91769	188	Promoter (<=1kb)	810532	818244	7713	2	0
Cor0005180.1	Ov1.1_peak_445	tig00007002	1330776	1331027	252	*	19	3.20566	5.11665	1.95202	45	Distal Intergenic	1343619	1345805	2187	1	-12592
Cor0005240.1	Ov1.1_peak_446	tig00007002	1410604	1410882	279	*	19	3.20566	5.11665	1.95202	132	Promoter (2-3kb)	1409204	1413720	4517	2	2838
Cor0005670.1	Ov1.1_peak_447	tig00007002	2389887	2390188	302	*	27	3.63308	6.43319	2.76981	154	Distal Intergenic	2397348	2402741	5394	1	-7160
Cor0005810.1	Ov1.1_peak_448	tig00007002	2690166	2690525	360	*	32	3.84679	7.1283	3.26768	259	Downstream (2-3kb)	2678965	2686996	8032	2	-3170
Cor0005810.1	Ov1.1_peak_449	tig00007002	2691920	2692517	598	*	23	3.4029	5.72867	2.32749	545	Downstream (<1kb)	2678965	2686996	8032	2	-4924
Cor0006000.1	Ov1.1_peak_450	tig00007002	3290078	3290445	368	*	536	2.8696	58.947	53.636	137	Distal Intergenic	3310541	3338267	27727	1	-20096
Cor0006020.1	Ov1.1_peak_451	tig00007002	3354323	3354783	461	*	23	3.41937	5.76218	2.32749	361	Exon (Cor0006020.1/Cor0006020, exon 9 of 14)	3349702	3356579	6878	1	4621
Cor0006060.1	Ov1.1_peak_452	tig00007002	3468840	3469205	366	*	27	3.63308	6.43319	2.76981	299	Exon (Cor0006060.1/Cor0006060, exon 8 of 10)	3457340	3471306	13967	1	11500
Cor0006180.1	Ov1.1_peak_453	tig00007002	3809901	3810151	251	*	28	3.5611	6.52139	2.83311	153	Distal Intergenic	3813908	3823191	9284	2	13040
Cor0006600.1	Ov1.1_peak_454	tig00007002	4687368	4687624	257	*	13	2.22747	3.95254	1.33457	253	Promoter (2-3kb)	4690511	4690672	162	1	-2887
Cor0006800.1	Ov1.1_peak_455	tig00007002	5172028	5172277	250	*	16	2.92796	4.37208	1.61013	12	Distal Intergenic	5163276	5166293	3018	1	8752
Cor0006830.1	Ov1.1_peak_456	tig00007002	5252211	5252458	248	*	25	3.23925	6.02361	2.50641	74	Distal Intergenic	5236724	5247049	10326	1	15487
Cor0168390.1	Ov1.1_peak_457	tig00007006	141227	141624	398	*	41	4.09752	8.20498	4.15071	181	Intron (Cor0168390.1/Cor0168390, intron 12 of 13)	134933	145393	10461	1	6294
Cor0168390.1	Ov1.1_peak_458	tig00007006	142904	143466	563	*	20	3.16542	5.23818	2.03219	406	Intron (Cor0168390.1/Cor0168390, intron 12 of 13)	134933	145393	10461	1	7971
Cor0168550.1	Ov1.1_peak_459	tig00007006	429303	429563	261	*	20	3.16542	5.23818	2.03219	226	Exon (Cor0168550.1/Cor0168550, exon 11 of 11)	422646	429594	6949	1	6657
Cor0168660.1	Ov1.1_peak_460	tig00007006	535961	536622	662	*	22	3.19618	5.50843	2.22095	261	Promoter (<=1kb)	533497	535936	2440	2	-25
Cor0168700.1	Ov1.1_peak_461	tig00007006	571487	571810	324	*	23	3.32689	5.79018	2.35098	26	Downstream (<1kb)	562999	567768	4770	2	-3719
Cor0000120.1	Ov1.1_peak_462	tig00007008	256497	256855	359	*	31	3.34717	6.93874	3.15753	126	Promoter (1-2kb)	255284	258398	3115	1	1213
Cor0000500.1	Ov1.1_peak_463	tig00007008	769933	770188	256	*	38	3.95677	7.89592	3.87929	39	Distal Intergenic	777874	779901	2028	1	-7686
Cor0000620.1	Ov1.1_peak_464	tig00007008	927077	927342	266	*	26	2.87231	6.2188	2.65575	88	Exon (Cor0000620.1/Cor0000620, exon 3 of 6)	922079	929638	7560	1	4998
Cor0000840.1	Ov1.1_peak_465	tig00007008	1289709	1290175	467	*	28	3.4798	6.57659	2.86873	237	Distal Intergenic	1266531	1273301	6771	1	23178
Cor0001110.1	Ov1.1_peak_466	tig00007008	1630078	1630472	395	*	22	3.02981	5.52789	2.22996	155	Promoter (2-3kb)	1628741	1632982	4242	2	2510
Cor0001270.1	Ov1.1_peak_467	tig00007008	1789106	1789406	301	*	58	1.62009	10.0815	5.85716	270	Distal Intergenic	1795362	1798577	3216	1	-5956
Cor0001390.1	Ov1.1_peak_468	tig00007008	1914265	1914611	347	*	33	3.68438	7.28303	3.38389	255	Exon (Cor0001390.1/Cor0001390, exon 8 of 8)	1910127	1914556	4430	1	4138
Cor0001400.1	Ov1.1_peak_469	tig00007008	1930752	1931078	327	*	25	3.23925	6.02361	2.50641	133	Promoter (1-2kb)	1929151	1931315	2165	1	1601
Cor0001410.1	Ov1.1_peak_470	tig00007008	1953410	1953794	385	*	17	2.96758	4.63393	1.70281	300	Distal Intergenic	1940051	1944232	4182	2	-9178
Cor0001420.1	Ov1.1_peak_471	tig00007008	1957441	1957854	414	*	38	4.0605	7.8463	3.83978	132	Distal Intergenic	1964913	1968103	3191	2	10249
Cor0001690.1	Ov1.1_peak_472	tig00007008	2315184	2315638	455	*	22	3.22028	5.56072	2.25314	416	Exon (Cor0001690.1/Cor0001690, exon 10 of 18)	2312605	2323747	11143	2	8109
Cor0001700.1	Ov1.1_peak_473	tig00007008	2329526	2329945	420	*	16	2.86301	4.41761	1.6147	321	Exon (Cor0001700.1/Cor0001700, exon 5 of 10)	2325850	2334080	8231	2	4135
Cor0001920.1	Ov1.1_peak_474	tig00007008	2537454	2537766	313	*	22	3.02981	5.52789	2.22996	258	Promoter (<=1kb)	2538312	2545712	7401	1	-546
Cor0001930.1	Ov1.1_peak_475	tig00007008	2548304	2548672	369	*	22	3.11601	5.53317	2.23271	18	Promoter (1-2kb)	2548456	2549971	1516	2	1299
Cor0002160.1	Ov1.1_peak_476	tig00007008	2839027	2839377	351	*	20	3.1135	5.32787	2.0894	121	Exon (Cor0002160.1/Cor0002160, exon 20 of 20)	2839222	2847383	8162	2	8006
Cor0002410.1	Ov1.1_peak_477	tig00007008	3157056	3157387	332	*	19	3.18348	5.07224	1.95202	288	Promoter (1-2kb)	3158528	3169074	10547	1	-1141
Cor0002650.1	Ov1.1_peak_478	tig00007008	3481198	3481614	417	*	18	2.82411	4.85392	1.84229	54	Promoter (<=1kb)	3481550	3483511	1962	1	0
Cor0002700.1	Ov1.1_peak_479	tig00007008	3573009	3573319	311	*	19	3.1112	4.92672	1.9034	41	Exon (Cor0002710.1/Cor0002710, exon 9 of 12)	3566551	3568984	2434	2	-4025
Cor0003490.1	Ov1.1_peak_480	tig00007008	4918778	4919472	695	*	27	3.63308	6.43319	2.76981	94	Distal Intergenic	4909378	4912775	3398	2	-6003
Cor0003860.1	Ov1.1_peak_481	tig00007008	5944164	5944542	379	*	27	3.63095	6.4288	2.76981	41	Distal Intergenic	5934694	5942007	7314	1	9470
Cor0003910.1	Ov1.1_peak_482	tig00007008	6162747	6163045	299	*	438	2.51508	48.9291	43.8099	162	Distal Intergenic	6175482	6177912	2431	1	-12437
Cor0004000.1	Ov1.1_peak_483	tig00007008	6377649	6378311	663	*	17	2.96758	4.63393	1.70281	79	Distal Intergenic	6367848	6376262	8415	1	9801
Cor0004100.1	Ov1.1_peak_484	tig00007008	6730700	6731055	356	*	16	2.99194	4.4981	1.6147	137	Intron (Cor0004100.1/Cor0004100, intron 10 of 10)	6729860	6737713	7854	2	6658
Cor0004130.1	Ov1.1_peak_485	tig00007008	6787619	6787926	308	*	21	2.78733	5.44786	2.17142	97	Exon (Cor0004130.1/Cor0004130, exon 3 of 5)	6780218	6794227	14010	1	7401
Cor0004190.1	Ov1.1_peak_486	tig00007008	6928620	6929028	409	*	25	3.18767	6.11005	2.5764	71	Exon (Cor0004190.1/Cor0004190, exon 3 of 7)	6923729	6954200	30472	1	4891
Cor0034820.1	Ov1.1_peak_487	tig00007011	75884	76132	249	*	15	2.72288	4.28584	1.55523	41	Promoter (<=1kb)	71387	75364	3978	2	-520
Cor0034860.1	Ov1.1_peak_488	tig00007011	97044	97309	266	*	13	2.54625	4.03682	1.39378	28	Promoter (2-3kb)	98812	99447	636	2	2138
Cor0034980.1	Ov1.1_peak_489	tig00007011	203269	203677	409	*	21	2.91068	5.4217	2.15595	353	Exon (Cor0034980.1/Cor0034980, exon 6 of 6)	200139	204474	4336	1	3130
Cor0035030.1	Ov1.1_peak_490	tig00007011	251155	251508	354	*	66	4.91534	10.9262	6.66011	231	Promoter (<=1kb)	246269	250579	4311	2	-576
Cor0035040.1	Ov1.1_peak_491	tig00007011	257700	258029	330	*	21	3.06877	5.42497	2.15595	99	Promoter (<=1kb)	252329	257579	5251	2	-121
Cor0035120.1	Ov1.1_peak_492	tig00007011	300524	300857	334	*	19	2.89647	5.02471	1.95202	105	Promoter (2-3kb)	303361	303936	576	1	-2504
Cor0035320.1	Ov1.1_peak_493	tig00007011	488275	488657	383	*	19	2.52241	4.98974	1.93851	290	Promoter (1-2kb)	490136	492790	2655	1	-1479
Cor0035340.1	Ov1.1_peak_494	tig00007011	504147	504414	268	*	25	3.48289	6.12068	2.58039	73	Promoter (<=1kb)	505097	509512	4416	1	-683
Cor0035340.1	Ov1.1_peak_495	tig00007011	505397	505731	335	*	23	3.41937	5.76218	2.32749	157	Promoter (<=1kb)	505097	509512	4416	1	300
Cor0035340.1	Ov1.1_peak_496	tig00007011	506422	506819	398	*	24	3.05621	5.98236	2.48222	67	Promoter (1-2kb)	505097	509512	4416	1	1325
Cor0035370.1	Ov1.1_peak_497	tig00007011	659260	659817	558	*	130	1.70565	17.5537	13.0974	308	Distal Intergenic	612987	653084	40098	1	46273
Cor0035400.1	Ov1.1_peak_498	tig00007011	781825	782502	678	*	34	3.50821	7.34674	3.43519	544	Promoter (<=1kb)	779036	782473	3438	2	0
Cor0035780.1	Ov1.1_peak_499	tig00007011	1146784	1147058	275	*	18	3.09841	4.90085	1.88203	74	Promoter (<=1kb)	1142444	1146640	4197	2	-144
Cor0035850.1	Ov1.1_peak_500	tig00007011	1268412	1268847	436	*	58	4.14606	10.0321	5.81158	163	Distal Intergenic	1248609	1251180	2572	1	19803
Cor0035960.1	Ov1.1_peak_501	tig00007011	1710698	1711070	373	*	15	2.5376	4.30721	1.5608	5	Distal Intergenic	1667657	1698622	30966	2	-12076
Cor0035970.1	Ov1.1_peak_502	tig00007011	1717036	1718103	1068	*	33	2.49967	7.18626	3.32086	30	Distal Intergenic	1723429	1725573	2145	2	7470
Cor0036010.1	Ov1.1_peak_503	tig00007011	1804399	1805027	629	*	21	3.06877	5.42497	2.15595	186	Exon (Cor0036010.1/Cor0036010, exon 11 of 12)	1798354	1805363	7010	1	6045
Cor0036020.1	Ov1.1_peak_504	tig00007011	1806603	1806995	393	*	19	2.99449	5.06463	1.95202	54	Exon (Cor0036020.1/Cor0036020, exon 12 of 13)	1805771	1811720	5950	2	4725
Cor0036200.1	Ov1.1_peak_505	tig00007011	1941005	1941399	395	*	19	3.17677	5.05879	1.95202	67	Promoter (1-2kb)	1938432	1939208	777	2	-1797
Cor0036240.1	Ov1.1_peak_506	tig00007011	1980920	1981167	248	*	13	2.77823	3.90823	1.30398	51	Exon (Cor0036230.1/Cor0036230, exon 34 of 37)	1984245	1989430	5186	1	-3078
Cor0036250.1	Ov1.1_peak_507	tig00007011	1988985	1989445	461	*	32	3.79612	7.02213	3.22551	383	Exon (Cor0036240.1/Cor0036240, exon 8 of 8)	1993321	1993704	384	1	-3876
Cor0036530.1	Ov1.1_peak_508	tig00007011	2261557	2261839	283	*	32	3.84679	7.1283	3.26768	151	Distal Intergenic	2265871	2267396	1526	2	5557
Cor0036640.1	Ov1.1_peak_509	tig00007011	2375055	2375595	541	*	22	3.04276	5.55893	2.25314	430	Exon (Cor0036640.1/Cor0036640, exon 7 of 11)	2366641	2384085	17445	1	8414
Cor0036900.1	Ov1.1_peak_510	tig00007011	2591534	2591816	283	*	17	2.93036	4.73877	1.76678	135	Exon (Cor0036900.1/Cor0036900, exon 12 of 16)	2589202	2598427	9226	2	6611
Cor0037180.1	Ov1.1_peak_511	tig00007011	2769130	2769557	428	*	20	3.04791	5.18329	2.007	296	Exon (Cor0037180.1/Cor0037180, exon 5 of 5)	2769329	2772754	3426	2	3197
Cor0037220.1	Ov1.1_peak_512	tig00007011	2869166	2869471	306	*	17	2.96758	4.63393	1.70281	63	Promoter (2-3kb)	2868337	2871813	3477	2	2342
Cor0037220.1	Ov1.1_peak_513	tig00007011	2872180	2872481	302	*	13	2.64219	3.95186	1.33457	24	Promoter (<=1kb)	2868337	2871813	3477	2	-367
Cor0037640.1	Ov1.1_peak_514	tig00007011	3290752	3291166	415	*	51	4.48792	9.34657	5.16336	227	Promoter (<=1kb)	3277005	3292126	15122	2	960
Cor0037660.1	Ov1.1_peak_515	tig00007011	3340384	3340711	328	*	28	3.54329	6.48289	2.81004	77	Exon (Cor0037660.1/Cor0037660, exon 10 of 13)	3329629	3347900	18272	1	10755
Cor0037720.1	Ov1.1_peak_516	tig00007011	3428917	3429300	384	*	19	3.20566	5.11665	1.95202	42	Promoter (1-2kb)	3430831	3438279	7449	1	-1531
Cor0037790.1	Ov1.1_peak_517	tig00007011	3496572	3496857	286	*	29	3.40974	6.6438	2.91769	152	Exon (Cor0037790.1/Cor0037790, exon 5 of 5)	3496300	3502941	6642	2	6084
Cor0037990.1	Ov1.1_peak_518	tig00007011	3678591	3678962	372	*	19	3.08908	5.07755	1.95202	15	Exon (Cor0037980.1/Cor0037980, exon 8 of 12)	3684320	3687818	3499	1	-5358
Cor0038160.1	Ov1.1_peak_519	tig00007011	3877939	3878377	439	*	20	3.1135	5.32787	2.0894	411	Promoter (1-2kb)	3873837	3876659	2823	2	-1280
Cor0212620.1	Ov1.1_peak_520	tig00007012	69451	69754	304	*	39	3.75071	7.94497	3.9191	168	Intron (Cor0212620.1/Cor0212620, intron 8 of 19)	61471	74174	12704	2	4420
Cor0212660.1	Ov1.1_peak_521	tig00007012	108993	109239	247	*	21	3.06877	5.42497	2.15595	113	Exon (Cor0212670.1/Cor0212670, exon 13 of 16)	100813	102264	1452	2	-6729
Cor0129530.1	Ov1.1_peak_522	tig00007013	117332	117610	279	*	18	2.67115	4.80529	1.81885	127	Promoter (2-3kb)	116555	120443	3889	2	2833
Cor0129630.1	Ov1.1_peak_523	tig00007013	196963	197262	300	*	19	3.20566	5.11665	1.95202	249	Exon (Cor0129630.1/Cor0129630, exon 2 of 4)	193709	202193	8485	1	3254
Cor0130130.1	Ov1.1_peak_524	tig00007013	772924	773245	322	*	16	2.86301	4.41761	1.6147	312	Promoter (1-2kb)	769521	771563	2043	2	-1361
Cor0130220.1	Ov1.1_peak_525	tig00007013	854694	855226	533	*	19	3.08908	5.07755	1.95202	40	Exon (Cor0130210.1/Cor0130210, exon 17 of 23)	862170	863712	1543	1	-6944
Cor0130420.1	Ov1.1_peak_526	tig00007013	1044676	1045233	558	*	27	3.57024	6.3031	2.7262	91	Promoter (1-2kb)	1043328	1047256	3929	1	1348
Cor0130460.1	Ov1.1_peak_527	tig00007013	1111978	1112455	478	*	27	3.2921	6.36299	2.76981	160	Promoter (2-3kb)	1112450	1115187	2738	2	2732
Cor0130660.1	Ov1.1_peak_528	tig00007013	1273762	1274270	509	*	43	2.36047	8.41398	4.34249	78	Promoter (<=1kb)	1274559	1284731	10173	1	-289
Cor0130780.1	Ov1.1_peak_529	tig00007013	1412205	1412488	284	*	38	4.0605	7.8463	3.83978	44	Intron (Cor0130790.1/Cor0130790, intron 8 of 8)	1397458	1400181	2724	1	14747
Cor0204790.1	Ov1.1_peak_530	tig00007014	73223	73647	425	*	23	3.07709	5.64098	2.31052	347	Exon (Cor0204800.1/Cor0204800, exon 6 of 6)	52851	69911	17061	2	-3312
Cor0137110.1	Ov1.1_peak_531	tig00007015	322362	322701	340	*	24	3.36326	5.86778	2.40324	155	Promoter (2-3kb)	320225	322103	1879	1	2137
Cor0137200.1	Ov1.1_peak_532	tig00007015	427076	427481	406	*	38	4.0605	7.8463	3.83978	253	Promoter (<=1kb)	428213	432337	4125	1	-732
Cor0137370.1	Ov1.1_peak_533	tig00007015	634401	634668	268	*	23	2.75742	5.7006	2.32749	115	Exon (Cor0137370.1/Cor0137370, exon 6 of 6)	631223	634683	3461	1	3178
Cor0137400.1	Ov1.1_peak_534	tig00007015	680386	680683	298	*	54	4.33234	9.60825	5.41039	162	Promoter (1-2kb)	680507	682104	1598	2	1421
Cor0137410.1	Ov1.1_peak_535	tig00007015	692534	693069	536	*	43	4.21791	8.46545	4.38929	332	Promoter (2-3kb)	687499	689694	2196	2	-2840
Cor0137440.1	Ov1.1_peak_536	tig00007015	707549	707866	318	*	37	1.83814	7.74281	3.78144	53	Promoter (<=1kb)	703561	708326	4766	2	460
Cor0137620.1	Ov1.1_peak_537	tig00007015	998780	999328	549	*	27	3.63308	6.43319	2.76981	276	Promoter (1-2kb)	997409	1001726	4318	1	1371
Cor0137620.1	Ov1.1_peak_538	tig00007015	999629	999929	301	*	27	3.47521	6.33492	2.74899	185	Promoter (2-3kb)	997409	1001726	4318	1	2220
Cor0137650.1	Ov1.1_peak_539	tig00007015	1105263	1106123	861	*	295	2.61825	34.3835	29.5629	518	Distal Intergenic	1096966	1099751	2786	2	-5512
Cor0137820.1	Ov1.1_peak_540	tig00007015	1297717	1298050	334	*	19	2.87035	4.96325	1.92003	156	Exon (Cor0137820.1/Cor0137820, exon 2 of 2)	1293222	1298000	4779	1	4495
Cor0137820.1	Ov1.1_peak_541	tig00007015	1298333	1298580	248	*	20	3.1135	5.32787	2.0894	37	Downstream (2-3kb)	1293222	1298000	4779	1	5111
Cor0083670.1	Ov1.1_peak_542	tig00007017	173901	174430	530	*	41	2.80043	8.23681	4.18112	446	Exon (Cor0083670.1/Cor0083670, exon 12 of 23)	169103	182470	13368	1	4798
Cor0083880.1	Ov1.1_peak_543	tig00007017	348294	348539	246	*	20	3.16542	5.23818	2.03219	50	Promoter (1-2kb)	345128	346619	1492	2	-1675
Cor0083950.1	Ov1.1_peak_544	tig00007017	433805	434056	252	*	19	3.10699	5.11536	1.95202	72	Distal Intergenic	438920	446470	7551	2	12414
Cor0083950.1	Ov1.1_peak_545	tig00007017	439623	439935	313	*	23	3.41937	5.76218	2.32749	97	Intron (Cor0083950.1/Cor0083950, intron 18 of 18)	438920	446470	7551	2	6535
Cor0083980.1	Ov1.1_peak_546	tig00007017	494539	494829	291	*	17	2.73859	4.64999	1.71565	285	Promoter (1-2kb)	492755	498193	5439	1	1784
Cor0084320.1	Ov1.1_peak_547	tig00007017	830269	830745	477	*	20	3.16542	5.23818	2.03219	80	Exon (Cor0084330.1/Cor0084330, exon 26 of 26)	825525	825860	336	1	4744
Cor0084320.1	Ov1.1_peak_548	tig00007017	837334	837686	353	*	19	2.94798	4.96069	1.92003	150	Exon (Cor0084330.1/Cor0084330, exon 17 of 26)	825525	825860	336	1	11809
Cor0084340.1	Ov1.1_peak_549	tig00007017	861223	862104	882	*	24	3.4133	5.97401	2.47661	116	Distal Intergenic	870432	872024	1593	1	-8328
Cor0084400.1	Ov1.1_peak_550	tig00007017	952645	953137	493	*	14	2.82791	4.17319	1.47214	435	Promoter (<=1kb)	951733	956480	4748	1	912
Cor0084500.1	Ov1.1_peak_551	tig00007017	1116813	1117266	454	*	25	3.18928	6.11397	2.5764	197	Exon (Cor0084490.1/Cor0084490, exon 9 of 10)	1123251	1123976	726	2	6710
Cor0084540.1	Ov1.1_peak_552	tig00007017	1210480	1210735	256	*	44	3.91414	8.60689	4.4937	109	Distal Intergenic	1204110	1205349	1240	2	-5131
Cor0084860.1	Ov1.1_peak_553	tig00007017	1456414	1456658	245	*	16	2.48265	4.58662	1.68038	56	Promoter (2-3kb)	1450174	1454221	4048	2	-2193
Cor0084940.1	Ov1.1_peak_554	tig00007017	1561375	1561861	487	*	24	2.91403	5.97843	2.47871	424	Promoter (<=1kb)	1561632	1564433	2802	1	0
Cor0085140.1	Ov1.1_peak_555	tig00007017	1786461	1786710	250	*	23	3.41937	5.76218	2.32749	112	Promoter (1-2kb)	1785107	1785814	708	1	1354
Cor0085500.1	Ov1.1_peak_556	tig00007017	2167443	2167749	307	*	26	3.4097	6.19137	2.63933	34	Downstream (<1kb)	2160944	2162776	1833	2	-4667
Cor0196380.1	Ov1.1_peak_557	tig00007023	148002	148249	248	*	15	2.62218	4.21505	1.50434	15	Promoter (1-2kb)	144318	146189	1872	2	-1813
Cor0196390.1	Ov1.1_peak_558	tig00007023	168058	168317	260	*	32	2.77248	7.10044	3.26768	164	Exon (Cor0196400.1/Cor0196400, exon 31 of 34)	148734	157182	8449	2	-10876
Cor0129310.1	Ov1.1_peak_559	tig00007025	1420879	1421215	337	*	19	3.07725	5.05254	1.95202	219	Exon (Cor0129310.1/Cor0129310, exon 10 of 25)	1415113	1434063	18951	1	5766
Cor0195220.1	Ov1.1_peak_560	tig00007027	348392	348817	426	*	340	2.63401	38.9993	34.0946	152	Distal Intergenic	315420	342252	26833	2	-6140
Cor0195260.1	Ov1.1_peak_561	tig00007027	417090	417467	378	*	24	2.93827	5.86134	2.40324	276	Exon (Cor0195260.1/Cor0195260, exon 9 of 9)	417445	428570	11126	2	11103
Cor0201340.1	Ov1.1_peak_562	tig00007029	265341	265761	421	*	26	3.2948	6.15282	2.60645	397	Exon (Cor0201350.1/Cor0201350, exon 13 of 15)	262183	262469	287	1	3158
Cor0079900.1	Ov1.1_peak_563	tig00007031	179689	180165	477	*	20	2.80471	5.32361	2.0894	238	Promoter (2-3kb)	173950	177347	3398	2	-2342
Cor0079960.1	Ov1.1_peak_564	tig00007031	291219	291595	377	*	13	2.30535	3.94759	1.3334	119	Distal Intergenic	295767	301391	5625	1	-4172
Cor0079990.1	Ov1.1_peak_565	tig00007031	312699	313113	415	*	26	3.32927	6.23254	2.66743	309	Promoter (1-2kb)	312400	314446	2047	2	1333
Cor0080440.1	Ov1.1_peak_566	tig00007031	1030482	1030864	383	*	32	3.84679	7.1283	3.26768	176	Promoter (2-3kb)	1027807	1032588	4782	1	2675
Cor0080450.1	Ov1.1_peak_567	tig00007031	1058754	1059024	271	*	19	3.20566	5.11665	1.95202	204	Distal Intergenic	1043027	1058141	15115	1	15727
Cor0080460.1	Ov1.1_peak_568	tig00007031	1074084	1074378	295	*	18	2.81532	4.83307	1.84021	30	Promoter (2-3kb)	1074034	1077096	3063	2	2718
Cor0080480.1	Ov1.1_peak_569	tig00007031	1117727	1118154	428	*	40	3.91889	8.08008	4.03929	92	Exon (Cor0080480.1/Cor0080480, exon 11 of 16)	1114751	1127770	13020	2	9616
Cor0080900.1	Ov1.1_peak_570	tig00007031	2455009	2455336	328	*	26	2.7117	6.21774	2.6557	38	Exon (Cor0080900.1/Cor0080900, exon 9 of 10)	2453993	2465576	11584	2	10240
Cor0056210.1	Ov1.1_peak_571	tig00007033	198690	199026	337	*	38	4.0605	7.8463	3.83978	145	Distal Intergenic	185342	187952	2611	2	-10738
Cor0056340.1	Ov1.1_peak_572	tig00007033	485915	486187	273	*	20	3.16542	5.23818	2.03219	25	Intron (Cor0056340.1/Cor0056340, intron 7 of 11)	482021	489795	7775	1	3894
Cor0056430.1	Ov1.1_peak_573	tig00007033	678147	678487	341	*	16	2.71089	4.42113	1.6147	31	Promoter (<=1kb)	676552	678279	1728	2	0
Cor0056470.1	Ov1.1_peak_574	tig00007033	720040	720286	247	*	54	4.50727	9.69996	5.4979	106	Distal Intergenic	709263	719917	10655	1	10777
Cor0056490.1	Ov1.1_peak_575	tig00007033	829015	829293	279	*	33	3.66295	7.23393	3.34439	102	Promoter (2-3kb)	826142	827830	1689	1	2873
Cor0056510.1	Ov1.1_peak_576	tig00007033	863434	863709	276	*	14	2.63368	4.0875	1.42149	272	Promoter (<=1kb)	863735	864974	1240	1	-26
Cor0056610.1	Ov1.1_peak_577	tig00007033	996608	996854	247	*	23	3.41937	5.76218	2.32749	87	Downstream (<1kb)	996930	1002651	5722	2	5797
Cor0056730.1	Ov1.1_peak_578	tig00007033	1211235	1211586	352	*	19	3.16344	5.03201	1.95202	126	Intron (Cor0056730.1/Cor0056730, intron 14 of 28)	1183932	1266776	82845	2	55190
Cor0056870.1	Ov1.1_peak_579	tig00007033	1712401	1712669	269	*	27	3.63308	6.43319	2.76981	103	Distal Intergenic	1725937	1726551	615	1	-13268
Cor0057030.1	Ov1.1_peak_580	tig00007033	2222119	2222560	442	*	16	2.82329	4.50649	1.62207	316	Intron (Cor0057020.1/Cor0057020, intron 4 of 4)	2231922	2271383	39462	1	-9362
Cor0057190.1	Ov1.1_peak_581	tig00007033	2885252	2885874	623	*	23	2.99559	5.63547	2.30757	252	Intron (Cor0057200.1/Cor0057200, intron 11 of 11)	2880339	2881082	744	1	4913
Cor0057190.1	Ov1.1_peak_582	tig00007033	2889283	2889664	382	*	26	3.4097	6.19137	2.63933	85	Intron (Cor0057200.1/Cor0057200, intron 10 of 11)	2880339	2881082	744	1	8944
Cor0130800.1	Ov1.1_peak_583	tig00007035	85592	85905	314	*	20	3.14343	5.19207	2.014	216	Intron (Cor0130800.1/Cor0130800, intron 2 of 11)	78907	102639	23733	1	6685
Cor0130800.1	Ov1.1_peak_584	tig00007035	95626	96035	410	*	30	3.29515	6.80504	3.04354	146	Exon (Cor0130800.1/Cor0130800, exon 8 of 12)	78907	102639	23733	1	16719
Cor0131150.1	Ov1.1_peak_585	tig00007035	935364	935653	290	*	33	3.13316	7.19659	3.32111	150	Promoter (1-2kb)	934088	935737	1650	1	1276
Cor0131240.1	Ov1.1_peak_586	tig00007035	1163089	1163370	282	*	16	2.71089	4.42113	1.6147	12	Promoter (1-2kb)	1161414	1165102	3689	2	1732
Cor0131250.1	Ov1.1_peak_587	tig00007035	1177524	1177961	438	*	27	3.10649	6.31201	2.73161	350	Promoter (1-2kb)	1174752	1175555	804	2	-1969
Cor0131280.1	Ov1.1_peak_588	tig00007035	1255685	1256071	387	*	20	2.9397	5.31032	2.0894	36	Exon (Cor0131280.1/Cor0131280, exon 6 of 42)	1232915	1259399	26485	2	3328
Cor0204270.1	Ov1.1_peak_589	tig00007036	54865	55346	482	*	29	3.4036	6.62925	2.91474	66	Exon (Cor0204270.1/Cor0204270, exon 2 of 2)	54248	58495	4248	2	3149
Cor0204350.1	Ov1.1_peak_590	tig00007036	270552	270824	273	*	34	3.69794	7.31402	3.41058	119	Distal Intergenic	285900	287045	1146	1	-15076
Cor0105640.1	Ov1.1_peak_591	tig00007039	1049642	1050029	388	*	26	3.14537	6.21048	2.64997	120	Promoter (1-2kb)	1046193	1051375	5183	2	1346
Cor0105700.1	Ov1.1_peak_592	tig00007039	1203531	1203889	359	*	32	3.34728	7.16142	3.29712	223	Promoter (<=1kb)	1203782	1209272	5491	1	0
Cor0105800.1	Ov1.1_peak_593	tig00007039	1412010	1412365	356	*	32	3.84679	7.1283	3.26768	181	Intron (Cor0105800.1/Cor0105800, intron 7 of 9)	1410495	1417547	7053	2	5182
Cor0105860.1	Ov1.1_peak_594	tig00007039	1633481	1633786	306	*	15	2.72779	4.29669	1.55533	37	Promoter (<=1kb)	1633815	1635167	1353	1	-29
Cor0118770.1	Ov1.1_peak_595	tig00007043	817051	817361	311	*	24	3.36326	5.86778	2.40324	120	Promoter (1-2kb)	812663	815161	2499	2	-1890
Cor0118780.1	Ov1.1_peak_596	tig00007043	824861	825110	250	*	14	2.41013	4.11086	1.43793	235	Exon (Cor0118780.1/Cor0118780, exon 5 of 7)	823620	830949	7330	2	5839
Cor0119000.1	Ov1.1_peak_597	tig00007043	1101559	1102140	582	*	44	4.27421	8.58606	4.47455	412	Promoter (1-2kb)	1101415	1104052	2638	2	1912
Cor0119340.1	Ov1.1_peak_598	tig00007043	1640745	1641008	264	*	38	4.04951	7.82306	3.83978	135	Promoter (<=1kb)	1640797	1641977	1181	1	0
Cor0119400.1	Ov1.1_peak_599	tig00007043	1774029	1774394	366	*	21	3.06877	5.42497	2.15595	177	Intron (Cor0119400.1/Cor0119400, intron 1 of 7)	1769438	1777553	8116	2	3159
Cor0180190.1	Ov1.1_peak_600	tig00007045	185393	185656	264	*	15	2.72779	4.29669	1.55533	132	Promoter (2-3kb)	185221	187889	2669	2	2233
Cor0180320.1	Ov1.1_peak_601	tig00007045	337211	337472	262	*	17	2.68288	4.6758	1.73201	218	Exon (Cor0180310.1/Cor0180310, exon 17 of 26)	354583	355944	1362	1	-17111
Cor0180350.1	Ov1.1_peak_602	tig00007045	384752	385323	572	*	46	4.21643	8.75255	4.62027	215	Promoter (<=1kb)	382312	383807	1496	2	-945
Cor0188720.1	Ov1.1_peak_603	tig00007049	155610	155869	260	*	23	3.41937	5.76218	2.32749	175	Downstream (<1kb)	156705	159512	2808	2	3643
Cor0188870.1	Ov1.1_peak_604	tig00007049	277643	278726	1084	*	120	1.18266	16.4489	12.0173	480	Promoter (1-2kb)	276571	278792	2222	1	1072
Cor0146690.1	Ov1.1_peak_605	tig00007051	242702	243138	437	*	19	3.20566	5.11665	1.95202	61	Promoter (<=1kb)	242124	252507	10384	1	578
Cor0146690.1	Ov1.1_peak_606	tig00007051	245180	245480	301	*	14	2.74721	4.17489	1.47214	11	Exon (Cor0146690.1/Cor0146690, exon 7 of 19)	242124	252507	10384	1	3056
Cor0146770.1	Ov1.1_peak_607	tig00007051	329022	329296	275	*	13	2.40404	3.83031	1.30398	2	Promoter (1-2kb)	327614	330170	2557	1	1408
Cor0146870.1	Ov1.1_peak_608	tig00007051	402597	403361	765	*	22	2.77164	5.5736	2.26249	638	Promoter (2-3kb)	405221	406083	863	2	2722
Cor0192060.1	Ov1.1_peak_609	tig00007053	102007	102406	400	*	38	4.0605	7.8463	3.83978	81	Promoter (1-2kb)	104224	108843	4620	1	-1818
Cor0192130.1	Ov1.1_peak_610	tig00007053	146366	147034	669	*	28	3.4798	6.57659	2.86873	230	Promoter (<=1kb)	145904	147676	1773	2	642
Cor0192240.1	Ov1.1_peak_611	tig00007053	219375	219807	433	*	19	3.04248	5.17127	1.99913	75	Promoter (1-2kb)	217811	218085	275	1	1564
Cor0192320.1	Ov1.1_peak_612	tig00007053	277675	277950	276	*	30	3.13015	6.78078	3.0284	193	Exon (Cor0192310.1/Cor0192310, exon 9 of 9)	279936	282820	2885	2	4870
Cor0173220.1	Ov1.1_peak_613	tig00007055	63307	63752	446	*	32	3.84453	7.12359	3.26768	128	Distal Intergenic	51375	56203	4829	2	-7104
Cor0052530.1	Ov1.1_peak_614	tig00007057	141102	141446	345	*	24	3.08966	5.86943	2.40357	311	Promoter (<=1kb)	133572	141281	7710	2	0
Cor0052670.1	Ov1.1_peak_615	tig00007057	301703	302227	525	*	58	4.70163	10.1269	5.89342	247	Distal Intergenic	295622	296507	886	2	-5196
Cor0052940.1	Ov1.1_peak_616	tig00007057	479446	479799	354	*	17	2.93138	4.74099	1.76821	323	Distal Intergenic	486817	488430	1614	1	-7018
Cor0052970.1	Ov1.1_peak_617	tig00007057	505497	505893	397	*	51	4.45687	9.27953	5.11666	258	Exon (Cor0052970.1/Cor0052970, exon 5 of 12)	500581	509129	8549	2	3236
Cor0052990.1	Ov1.1_peak_618	tig00007057	542492	542842	351	*	19	2.52241	4.98974	1.93851	225	Intron (Cor0052980.1/Cor0052980, intron 2 of 2)	546869	547373	505	2	4531
Cor0053010.1	Ov1.1_peak_619	tig00007057	576837	577117	281	*	25	3.47581	6.1058	2.57576	190	Intron (Cor0053020.1/Cor0053020, intron 11 of 15)	570338	570850	513	1	6499
Cor0053030.1	Ov1.1_peak_620	tig00007057	594092	594631	540	*	51	3.9866	9.33507	5.16336	380	Distal Intergenic	588224	591176	2953	1	5868
Cor0053210.1	Ov1.1_peak_621	tig00007057	823970	824314	345	*	23	3.41937	5.76218	2.32749	250	Intron (Cor0053210.1/Cor0053210, intron 6 of 7)	818107	824995	6889	1	5863
Cor0053430.1	Ov1.1_peak_622	tig00007057	983542	983882	341	*	23	3.28215	5.69425	2.32749	241	Exon (Cor0053430.1/Cor0053430, exon 8 of 19)	978949	991247	12299	1	4593
Cor0053810.1	Ov1.1_peak_623	tig00007057	1283821	1284079	259	*	17	3.01174	4.72448	1.76678	72	Exon (Cor0053800.1/Cor0053800, exon 4 of 10)	1288058	1288665	608	1	-3979
Cor0053950.1	Ov1.1_peak_624	tig00007057	1407097	1407344	248	*	25	3.23342	6.00999	2.50371	107	Intron (Cor0053950.1/Cor0053950, intron 8 of 14)	1399285	1409689	10405	1	7812
Cor0054100.1	Ov1.1_peak_625	tig00007057	1536432	1536832	401	*	41	3.9705	8.19843	4.14677	327	Promoter (2-3kb)	1526067	1534065	7999	2	-2367
Cor0054160.1	Ov1.1_peak_626	tig00007057	1631712	1631999	288	*	23	2.96529	5.74685	2.32749	56	Intron (Cor0054160.1/Cor0054160, intron 21 of 23)	1613821	1635885	22065	1	17891
Cor0054160.1	Ov1.1_peak_627	tig00007057	1659040	1659334	295	*	44	4.27421	8.58606	4.47455	140	Exon (Cor0054170.1/Cor0054170, exon 5 of 10)	1613821	1635885	22065	1	45219
Cor0054170.1	Ov1.1_peak_628	tig00007057	1678862	1679427	566	*	18	2.42116	4.8104	1.8231	463	Intron (Cor0054170.1/Cor0054170, intron 4 of 9)	1637938	1718319	80382	2	38892
Cor0054170.1	Ov1.1_peak_629	tig00007057	1721092	1721414	323	*	38	4.0605	7.8463	3.83978	150	Promoter (2-3kb)	1637938	1718319	80382	2	-2773
Cor0054290.1	Ov1.1_peak_630	tig00007057	1812135	1812439	305	*	16	2.46603	4.53864	1.64754	279	Promoter (1-2kb)	1812181	1814295	2115	2	1856
Cor0054370.1	Ov1.1_peak_631	tig00007057	1885754	1886307	554	*	25	3.18928	6.11397	2.5764	216	Promoter (1-2kb)	1884081	1886404	2324	1	1673
Cor0054440.1	Ov1.1_peak_632	tig00007057	1941891	1942215	325	*	19	2.65114	5.06728	1.95202	135	Downstream (1-2kb)	1943729	1946788	3060	2	4573
Cor0054510.1	Ov1.1_peak_633	tig00007057	1993419	1993738	320	*	23	3.4029	5.72867	2.32749	283	Promoter (2-3kb)	1993473	1995880	2408	2	2142
Cor0054520.1	Ov1.1_peak_634	tig00007057	2000500	2000870	371	*	13	2.59668	3.85432	1.30398	324	Promoter (2-3kb)	2003088	2006173	3086	1	-2218
Cor0054580.1	Ov1.1_peak_635	tig00007057	2066365	2066840	476	*	25	3.48289	6.12068	2.58039	66	Promoter (2-3kb)	2066366	2069660	3295	2	2820
Cor0054680.1	Ov1.1_peak_636	tig00007057	2151629	2151886	258	*	66	4.91534	10.9262	6.66011	120	Promoter (2-3kb)	2151480	2154413	2934	2	2527
Cor0054760.1	Ov1.1_peak_637	tig00007057	2247892	2248420	529	*	21	2.51605	5.40123	2.14844	428	Exon (Cor0054760.1/Cor0054760, exon 2 of 2)	2247841	2251784	3944	2	3364
Cor0055000.1	Ov1.1_peak_638	tig00007057	2793921	2794318	398	*	39	3.75071	7.94497	3.9191	315	Promoter (<=1kb)	2794213	2798396	4184	1	0
Cor0092150.1	Ov1.1_peak_639	tig00007059	110725	111063	339	*	23	3.30117	5.73511	2.32749	123	Promoter (2-3kb)	107928	113179	5252	1	2797
Cor0092250.1	Ov1.1_peak_640	tig00007059	169163	169514	352	*	20	3.1135	5.32787	2.0894	82	Promoter (2-3kb)	170994	172229	1236	2	2715
Cor0092550.1	Ov1.1_peak_641	tig00007059	417670	418048	379	*	29	3.40938	6.64294	2.91769	187	Exon (Cor0092540.1/Cor0092540, exon 12 of 15)	426040	430218	4179	1	-7992
Cor0092720.1	Ov1.1_peak_642	tig00007059	574836	575082	247	*	24	3.36326	5.86778	2.40324	144	Exon (Cor0092720.1/Cor0092720, exon 23 of 30)	550977	584633	33657	2	9551
Cor0092720.1	Ov1.1_peak_643	tig00007059	582368	582833	466	*	19	3.20566	5.11665	1.95202	71	Promoter (1-2kb)	550977	584633	33657	2	1800
Cor0092760.1	Ov1.1_peak_644	tig00007059	629536	629807	272	*	20	2.93518	5.29934	2.0829	246	Promoter (1-2kb)	629668	630824	1157	2	1017
Cor0092870.1	Ov1.1_peak_645	tig00007059	743560	743885	326	*	27	3.24414	6.45997	2.79311	128	Exon (Cor0092880.1/Cor0092880, exon 5 of 5)	736765	741301	4537	1	6795
Cor0092980.1	Ov1.1_peak_646	tig00007059	847112	847401	290	*	60	3.29232	10.2903	6.04933	145	Distal Intergenic	837340	842253	4914	1	9772
Cor0093020.1	Ov1.1_peak_647	tig00007059	958519	959016	498	*	17	2.8789	4.62751	1.70281	279	Downstream (2-3kb)	961483	963946	2464	2	4930
Cor0093110.1	Ov1.1_peak_648	tig00007059	1037978	1038300	323	*	23	3.41937	5.76218	2.32749	287	Promoter (<=1kb)	1037133	1039086	1954	1	845
Cor0093200.1	Ov1.1_peak_649	tig00007059	1089762	1090086	325	*	21	2.92764	5.46459	2.18598	72	Promoter (2-3kb)	1087266	1087896	631	1	2496
Cor0093230.1	Ov1.1_peak_650	tig00007059	1138352	1138611	260	*	56	4.45768	9.89881	5.68607	190	Promoter (1-2kb)	1133756	1140343	6588	2	1732
Cor0093250.1	Ov1.1_peak_651	tig00007059	1148796	1149116	321	*	25	3.23925	6.02361	2.50641	266	Distal Intergenic	1144422	1145580	1159	2	-3216
Cor0093390.1	Ov1.1_peak_652	tig00007059	1256399	1256814	416	*	20	3.1135	5.32787	2.0894	119	Promoter (1-2kb)	1253666	1254877	1212	2	-1522
Cor0093470.1	Ov1.1_peak_653	tig00007059	1307249	1307583	335	*	16	2.71089	4.42113	1.6147	207	Distal Intergenic	1297467	1300647	3181	2	-6602
Cor0093500.1	Ov1.1_peak_654	tig00007059	1343740	1344092	353	*	21	3.06877	5.42497	2.15595	183	Promoter (<=1kb)	1343629	1347259	3631	1	111
Cor0093780.1	Ov1.1_peak_655	tig00007059	1500621	1500967	347	*	27	3.57024	6.3031	2.7262	80	Promoter (1-2kb)	1499232	1502097	2866	2	1130
Cor0093790.1	Ov1.1_peak_656	tig00007059	1512639	1512890	252	*	33	3.58023	7.28455	3.38389	60	Distal Intergenic	1505898	1508188	2291	2	-4451
Cor0093880.1	Ov1.1_peak_657	tig00007059	1613487	1613737	251	*	17	2.64276	4.73089	1.76678	89	Promoter (<=1kb)	1613583	1614269	687	1	0
Cor0093940.1	Ov1.1_peak_658	tig00007059	1692557	1692807	251	*	40	3.92618	8.09685	4.05421	93	Promoter (1-2kb)	1694229	1697615	3387	1	-1422
Cor0093960.1	Ov1.1_peak_659	tig00007059	1723001	1723254	254	*	34	3.18435	7.34979	3.43805	135	Promoter (<=1kb)	1722688	1723389	702	2	135
Cor0094120.1	Ov1.1_peak_660	tig00007059	1837511	1837807	297	*	20	3.1135	5.32787	2.0894	119	Promoter (2-3kb)	1838652	1840627	1976	2	2820
Cor0094140.1	Ov1.1_peak_661	tig00007059	1856459	1856794	336	*	37	3.29412	7.67448	3.72057	101	Promoter (1-2kb)	1853404	1857822	4419	2	1028
Cor0094410.1	Ov1.1_peak_662	tig00007059	2072314	2072789	476	*	16	2.71089	4.42113	1.6147	128	Promoter (<=1kb)	2072788	2077166	4379	1	0
Cor0094430.1	Ov1.1_peak_663	tig00007059	2084176	2084439	264	*	19	2.66063	4.93584	1.90919	66	Promoter (1-2kb)	2083861	2085467	1607	2	1028
Cor0094500.1	Ov1.1_peak_664	tig00007059	2125066	2125343	278	*	20	3.16542	5.23818	2.03219	111	Exon (Cor0094500.1/Cor0094500, exon 10 of 14)	2118807	2132380	13574	1	6259
Cor0094540.1	Ov1.1_peak_665	tig00007059	2147986	2148416	431	*	19	3.20566	5.11665	1.95202	370	Exon (Cor0094540.1/Cor0094540, exon 12 of 17)	2146065	2151645	5581	2	3229
Cor0094610.1	Ov1.1_peak_666	tig00007059	2205122	2205675	554	*	16	2.99194	4.4981	1.6147	309	Promoter (1-2kb)	2203158	2204789	1632	1	1964
Cor0094620.1	Ov1.1_peak_667	tig00007059	2250937	2251839	903	*	23	3.41937	5.76218	2.32749	545	Distal Intergenic	2264279	2269463	5185	1	-12440
Cor0149050.1	Ov1.1_peak_668	tig00007061	84065	84316	252	*	38	3.95677	7.89592	3.87929	129	Promoter (2-3kb)	86526	86744	219	2	2428
Cor0149070.1	Ov1.1_peak_669	tig00007061	103708	104067	360	*	24	3.29665	5.94088	2.45172	153	Exon (Cor0149060.1/Cor0149060, exon 21 of 33)	113340	115764	2425	1	-9273
Cor0149200.1	Ov1.1_peak_670	tig00007061	185650	185894	245	*	27	3.37041	6.32723	2.74479	92	Promoter (2-3kb)	183453	187226	3774	1	2197
Cor0149220.1	Ov1.1_peak_671	tig00007061	198653	198951	299	*	14	2.31221	4.08971	1.42285	273	Exon (Cor0149220.1/Cor0149220, exon 4 of 5)	195372	199901	4530	1	3281
Cor0149310.1	Ov1.1_peak_672	tig00007061	268991	269420	430	*	29	3.34874	6.72056	2.97674	295	Promoter (<=1kb)	266446	270201	3756	2	781
Cor0149330.1	Ov1.1_peak_673	tig00007061	277483	277864	382	*	23	3.41937	5.76218	2.32749	280	Promoter (<=1kb)	277165	277812	648	2	0
Cor0149450.1	Ov1.1_peak_674	tig00007061	364978	365405	428	*	33	3.68438	7.28303	3.38389	169	Distal Intergenic	352053	363293	11241	1	12925
Cor0149590.1	Ov1.1_peak_675	tig00007061	464034	464374	341	*	19	2.84581	5.08088	1.95202	87	Promoter (2-3kb)	465871	466493	623	2	2119
Cor0149710.1	Ov1.1_peak_676	tig00007061	522088	522709	622	*	19	2.87035	4.96325	1.92003	139	Promoter (<=1kb)	521137	522159	1023	2	0
Cor0149710.1	Ov1.1_peak_677	tig00007061	525007	525386	380	*	19	3.20566	5.11665	1.95202	128	Promoter (2-3kb)	521137	522159	1023	2	-2848
Cor0149760.1	Ov1.1_peak_678	tig00007061	555221	555594	374	*	19	3.20566	5.11665	1.95202	293	Exon (Cor0149760.1/Cor0149760, exon 12 of 18)	548906	563810	14905	2	8216
Cor0149760.1	Ov1.1_peak_679	tig00007061	557905	558300	396	*	44	4.02924	8.60959	4.49458	143	Exon (Cor0149760.1/Cor0149760, exon 8 of 18)	548906	563810	14905	2	5510
Cor0149760.1	Ov1.1_peak_680	tig00007061	566211	566487	277	*	35	3.3889	7.49762	3.56202	134	Promoter (2-3kb)	548906	563810	14905	2	-2401
Cor0150080.1	Ov1.1_peak_681	tig00007061	779986	780339	354	*	16	2.99194	4.4981	1.6147	59	Promoter (2-3kb)	783113	784258	1146	1	-2774
Cor0150120.1	Ov1.1_peak_682	tig00007061	863034	863331	298	*	13	2.55142	3.90268	1.30398	297	Distal Intergenic	879080	879979	900	2	16648
Cor0150210.1	Ov1.1_peak_683	tig00007061	994076	994640	565	*	45	4.06773	8.69967	4.57174	400	Promoter (2-3kb)	996741	997634	894	1	-2101
Cor0150260.1	Ov1.1_peak_684	tig00007061	1022429	1022714	286	*	19	2.65114	5.06728	1.95202	91	Promoter (1-2kb)	1022907	1024550	1644	2	1836
Cor0198990.1	Ov1.1_peak_685	tig00007062	51677	51932	256	*	16	2.99194	4.4981	1.6147	22	Intron (Cor0199000.1/Cor0199000, intron 2 of 6)	38890	39464	575	2	-12213
Cor0199050.1	Ov1.1_peak_686	tig00007062	89207	89467	261	*	16	2.99194	4.4981	1.6147	22	Promoter (<=1kb)	88911	89500	590	2	33
Cor0199060.1	Ov1.1_peak_687	tig00007062	97747	98107	361	*	15	2.72779	4.29669	1.55533	166	Promoter (<=1kb)	96850	99070	2221	2	963
Cor0199090.1	Ov1.1_peak_688	tig00007062	114650	115035	386	*	20	2.86912	5.31619	2.0894	30	Exon (Cor0199090.1/Cor0199090, exon 3 of 4)	113415	120408	6994	2	5373
Cor0199170.1	Ov1.1_peak_689	tig00007062	169138	169437	300	*	24	3.36326	5.86778	2.40324	213	Intron (Cor0199170.1/Cor0199170, intron 11 of 14)	164862	171627	6766	1	4276
Cor0199180.1	Ov1.1_peak_690	tig00007062	174545	174798	254	*	20	2.63468	5.33222	2.09212	165	Promoter (<=1kb)	174356	176056	1701	1	189
Cor0199200.1	Ov1.1_peak_691	tig00007062	183229	183477	249	*	17	2.73445	4.64006	1.70784	131	Promoter (1-2kb)	181550	188548	6999	1	1679
Cor0199300.1	Ov1.1_peak_692	tig00007062	273246	273627	382	*	33	3.56774	7.25456	3.36256	197	Promoter (2-3kb)	271035	272875	1841	1	2211
Cor0199320.1	Ov1.1_peak_693	tig00007062	286230	286562	333	*	16	2.99194	4.4981	1.6147	99	Promoter (1-2kb)	284994	291302	6309	1	1236
Cor0199390.1	Ov1.1_peak_694	tig00007062	338042	338302	261	*	20	3.12028	5.34275	2.09823	134	Promoter (1-2kb)	339573	341976	2404	1	-1271
Cor0199450.1	Ov1.1_peak_695	tig00007062	368401	368707	307	*	33	3.30155	7.25855	3.36604	95	Promoter (<=1kb)	368647	371985	3339	1	0
Cor0201890.1	Ov1.1_peak_696	tig00007063	60026	60299	274	*	31	3.77237	6.97214	3.18476	54	Promoter (2-3kb)	57798	62810	5013	1	2228
Cor0201980.1	Ov1.1_peak_697	tig00007063	161817	162566	750	*	16	2.53063	4.57945	1.67431	531	Promoter (1-2kb)	155545	164080	8536	2	1514
Cor0202100.1	Ov1.1_peak_698	tig00007063	255802	256092	291	*	23	3.2272	5.78523	2.34642	99	Promoter (1-2kb)	257031	257324	294	2	1232
Cor0215480.1	Ov1.1_peak_699	tig00007064	60755	61227	473	*	38	4.0605	7.8463	3.83978	189	Exon (Cor0215480.1/Cor0215480, exon 18 of 24)	55792	61884	6093	1	4963
Cor0102160.1	Ov1.1_peak_700	tig00007070	345839	346091	253	*	27	3.07183	6.41769	2.76981	134	Exon (Cor0102160.1/Cor0102160, exon 5 of 5)	345745	349394	3650	2	3303
Cor0102390.1	Ov1.1_peak_701	tig00007070	480110	480804	695	*	23	3.41937	5.76218	2.32749	630	Promoter (<=1kb)	479248	481724	2477	1	862
Cor0102740.1	Ov1.1_peak_702	tig00007070	853766	854048	283	*	20	2.518	5.26399	2.05455	179	Promoter (1-2kb)	852435	855053	2619	2	1005
Cor0102820.1	Ov1.1_peak_703	tig00007070	938896	939156	261	*	24	3.32203	5.99742	2.49411	123	Promoter (1-2kb)	937470	943762	6293	1	1426
Cor0102890.1	Ov1.1_peak_704	tig00007070	999118	999880	763	*	27	3.63308	6.43319	2.76981	98	Promoter (<=1kb)	998743	1001314	2572	1	375
Cor0102990.1	Ov1.1_peak_705	tig00007070	1126561	1126820	260	*	40	4.03987	8.07899	4.03839	136	Exon (Cor0102980.1/Cor0102980, exon 14 of 14)	1128450	1133160	4711	2	6340
Cor0103470.1	Ov1.1_peak_706	tig00007070	1468535	1469379	845	*	284	1.44381	33.2318	28.4322	731	Promoter (<=1kb)	1468147	1470159	2013	1	388
Cor0103470.1	Ov1.1_peak_707	tig00007070	1469926	1470808	883	*	136	1.26841	18.0931	13.6242	456	Promoter (1-2kb)	1468147	1470159	2013	1	1779
Cor0103470.1	Ov1.1_peak_708	tig00007070	1471283	1471636	354	*	16	1.17726	4.60292	1.69184	5	Distal Intergenic	1468147	1470159	2013	1	3136
Cor0103470.1	Ov1.1_peak_709	tig00007070	1472050	1472426	377	*	62	1.35276	10.5363	6.2871	96	Distal Intergenic	1468147	1470159	2013	1	3903
Cor0103510.1	Ov1.1_peak_710	tig00007070	1541843	1542096	254	*	20	3.19974	5.30991	2.0894	14	Intron (Cor0103520.1/Cor0103520, intron 5 of 6)	1530982	1536005	5024	2	-5838
Cor0103960.1	Ov1.1_peak_711	tig00007070	1915479	1915800	322	*	29	3.40974	6.6438	2.91769	65	Distal Intergenic	1908187	1911528	3342	1	7292
Cor0104070.1	Ov1.1_peak_712	tig00007070	2044215	2044491	277	*	19	3.20566	5.11665	1.95202	45	Promoter (1-2kb)	2043001	2045583	2583	2	1092
Cor0181120.1	Ov1.1_peak_713	tig00007072	129854	130248	395	*	38	3.84609	7.9119	3.88989	303	Promoter (1-2kb)	128702	132742	4041	1	1152
Cor0181130.1	Ov1.1_peak_714	tig00007072	140194	140476	283	*	16	2.8483	4.56102	1.65991	37	Promoter (<=1kb)	140430	142046	1617	1	0
Cor0181180.1	Ov1.1_peak_715	tig00007072	181567	181815	249	*	15	2.69549	4.22517	1.51197	220	Promoter (2-3kb)	177614	178964	1351	2	-2603
Cor0181560.1	Ov1.1_peak_716	tig00007072	510088	510421	334	*	16	2.99194	4.4981	1.6147	44	Promoter (1-2kb)	509459	512398	2940	2	1977
Cor0109510.1	Ov1.1_peak_717	tig00007074	105995	106246	252	*	17	2.92073	4.71802	1.76425	225	Promoter (1-2kb)	97977	104425	6449	2	-1570
Cor0109770.1	Ov1.1_peak_718	tig00007074	331985	332236	252	*	16	2.78418	4.42086	1.6147	246	Promoter (2-3kb)	334646	337058	2413	1	-2410
Cor0109770.1	Ov1.1_peak_719	tig00007074	336502	336960	459	*	13	2.15506	3.83462	1.30398	121	Promoter (1-2kb)	334646	337058	2413	1	1856
Cor0109770.1	Ov1.1_peak_720	tig00007074	340527	341040	514	*	30	3.56553	6.76964	3.01828	385	Distal Intergenic	334646	337058	2413	1	5881
Cor0110020.1	Ov1.1_peak_721	tig00007074	614247	614725	479	*	25	3.23342	6.00999	2.50371	316	Intron (Cor0110020.1/Cor0110020, intron 3 of 4)	611092	617765	6674	2	3040
Cor0110070.1	Ov1.1_peak_722	tig00007074	661901	662238	338	*	37	3.3052	7.70699	3.74819	246	Downstream (<1kb)	662656	665846	3191	2	3608
Cor0110390.1	Ov1.1_peak_723	tig00007074	1058081	1058504	424	*	23	3.41937	5.76218	2.32749	271	Distal Intergenic	1051109	1051819	711	2	-6262
Cor0110400.1	Ov1.1_peak_724	tig00007074	1072992	1073264	273	*	44	4.27421	8.58606	4.47455	173	Distal Intergenic	1076743	1093302	16560	2	20038
Cor0110470.1	Ov1.1_peak_725	tig00007074	1157593	1158013	421	*	17	2.8789	4.62751	1.70281	138	Promoter (2-3kb)	1155434	1160608	5175	2	2595
Cor0110600.1	Ov1.1_peak_726	tig00007074	1287783	1288036	254	*	23	3.25712	5.64035	2.31052	161	Promoter (1-2kb)	1264989	1286035	21047	2	-1748
Cor0110610.1	Ov1.1_peak_727	tig00007074	1294925	1295237	313	*	19	3.14364	4.99219	1.93979	95	Promoter (1-2kb)	1288768	1296682	7915	2	1445
Cor0110850.1	Ov1.1_peak_728	tig00007074	1536979	1537268	290	*	16	2.9241	4.54431	1.64913	88	Promoter (1-2kb)	1535813	1538773	2961	1	1166
Cor0110990.1	Ov1.1_peak_729	tig00007074	1668607	1669151	545	*	19	3.20566	5.11665	1.95202	497	Promoter (2-3kb)	1671329	1671690	362	2	2539
Cor0111090.1	Ov1.1_peak_730	tig00007074	1756151	1756473	323	*	27	3.53636	6.46789	2.79863	217	Intron (Cor0111100.1/Cor0111100, intron 15 of 19)	1750267	1752315	2049	1	5884
Cor0208590.1	Ov1.1_peak_731	tig00007075	110416	110847	432	*	19	3.00502	5.08809	1.95202	127	Intron (Cor0208590.1/Cor0208590, intron 5 of 7)	104434	113702	9269	1	5982
Cor0090640.1	Ov1.1_peak_732	tig00007076	388434	388895	462	*	27	3.63308	6.43319	2.76981	121	Downstream (<1kb)	388993	393856	4864	2	4961
Cor0090670.1	Ov1.1_peak_733	tig00007076	426523	426871	349	*	22	2.62092	5.59921	2.28433	68	Exon (Cor0090680.1/Cor0090680, exon 16 of 18)	415740	421508	5769	2	-5015
Cor0090670.1	Ov1.1_peak_734	tig00007076	427677	428256	580	*	16	2.71089	4.42113	1.6147	472	Exon (Cor0090680.1/Cor0090680, exon 15 of 18)	415740	421508	5769	2	-6169
Cor0090700.1	Ov1.1_peak_735	tig00007076	484567	484918	352	*	16	2.99194	4.4981	1.6147	317	Exon (Cor0090690.1/Cor0090690, exon 8 of 10)	488232	489842	1611	1	-3314
Cor0091080.1	Ov1.1_peak_736	tig00007076	838493	839040	548	*	23	3.41937	5.76218	2.32749	39	Exon (Cor0091080.1/Cor0091080, exon 5 of 8)	832963	852172	19210	1	5530
Cor0091330.1	Ov1.1_peak_737	tig00007076	1089457	1089912	456	*	19	3.20566	5.11665	1.95202	247	Promoter (<=1kb)	1089518	1100105	10588	1	0
Cor0091430.1	Ov1.1_peak_738	tig00007076	1160361	1160608	248	*	16	2.53063	4.57945	1.67431	150	Promoter (1-2kb)	1161692	1165865	4174	1	-1084
Cor0091430.1	Ov1.1_peak_739	tig00007076	1160885	1161164	280	*	51	3.89427	9.36339	5.17728	143	Promoter (<=1kb)	1161692	1165865	4174	1	-528
Cor0091570.1	Ov1.1_peak_740	tig00007076	1387176	1387590	415	*	714	2.01639	77.0575	71.461	153	Distal Intergenic	1337995	1340905	2911	2	-46271
Cor0091660.1	Ov1.1_peak_741	tig00007076	1790392	1790716	325	*	24	3.28583	5.9167	2.44067	27	Intron (Cor0091660.1/Cor0091660, intron 5 of 5)	1789598	1795599	6002	2	4883
Cor0091850.1	Ov1.1_peak_742	tig00007076	2016632	2016908	277	*	54	4.50727	9.69996	5.4979	64	Promoter (2-3kb)	2014205	2016219	2015	1	2427
Cor0127590.1	Ov1.1_peak_743	tig00007080	2426	2742	317	*	19	3.1371	4.97901	1.92978	263	Intron (Cor0127590.1/Cor0127590, intron 1 of 3)	30	7056	7027	2	4314
Cor0127730.1	Ov1.1_peak_744	tig00007080	326954	327297	344	*	17	2.93036	4.73877	1.76678	299	Intron (Cor0127720.1/Cor0127720, intron 12 of 13)	332468	343611	11144	1	-5171
Cor0127820.1	Ov1.1_peak_745	tig00007080	485076	485342	267	*	19	3.20566	5.11665	1.95202	140	Intron (Cor0127810.1/Cor0127810, intron 6 of 11)	491824	497009	5186	1	-6482
Cor0127910.1	Ov1.1_peak_746	tig00007080	624639	624891	253	*	19	2.87035	4.96325	1.92003	33	Exon (Cor0127910.1/Cor0127910, exon 11 of 16)	622189	633443	11255	2	8552
Cor0128080.1	Ov1.1_peak_747	tig00007080	862589	863148	560	*	38	4.0605	7.8463	3.83978	387	Promoter (<=1kb)	862563	894183	31621	1	26
Cor0128300.1	Ov1.1_peak_748	tig00007080	1371670	1371915	246	*	24	3.4133	5.97401	2.47661	38	Intron (Cor0128300.1/Cor0128300, intron 10 of 20)	1362971	1386333	23363	1	8699
Cor0194620.1	Ov1.1_peak_749	tig00007082	99259	99649	391	*	38	4.0605	7.8463	3.83978	96	Exon (Cor0194620.1/Cor0194620, exon 4 of 7)	75018	105233	30216	1	24241
Cor0194640.1	Ov1.1_peak_750	tig00007082	168468	168985	518	*	15	2.5376	4.30721	1.5608	7	Promoter (1-2kb)	164597	170946	6350	2	1961
Cor0151240.1	Ov1.1_peak_751	tig00007084	180435	180740	306	*	16	2.69603	4.54765	1.64913	113	Exon (Cor0151240.1/Cor0151240, exon 6 of 8)	179103	213617	34515	2	32877
Cor0151480.1	Ov1.1_peak_752	tig00007084	857586	857917	332	*	18	2.82411	4.85392	1.84229	6	Promoter (1-2kb)	856585	857682	1098	1	1001
Cor0179640.1	Ov1.1_peak_753	tig00007088	541974	542378	405	*	38	4.0605	7.8463	3.83978	116	Promoter (<=1kb)	541905	543176	1272	1	69
Cor0188450.1	Ov1.1_peak_754	tig00007090	263489	263740	252	*	27	3.63308	6.43319	2.76981	226	Promoter (2-3kb)	261404	265128	3725	1	2085
Cor0188470.1	Ov1.1_peak_755	tig00007090	325028	325275	248	*	32	3.84679	7.1283	3.26768	176	Intron (Cor0188470.1/Cor0188470, intron 7 of 10)	321433	340363	18931	2	15088
Cor0179480.1	Ov1.1_peak_756	tig00007092	26109	26493	385	*	19	3.20566	5.11665	1.95202	334	Intron (Cor0179480.1/Cor0179480, intron 3 of 3)	22287	27022	4736	1	3822
Cor0051690.1	Ov1.1_peak_757	tig00007094	145728	145980	253	*	23	3.41937	5.76218	2.32749	144	Exon (Cor0051680.1/Cor0051680, exon 9 of 10)	147491	151221	3731	2	5241
Cor0051760.1	Ov1.1_peak_758	tig00007094	394901	395576	676	*	23	3.28215	5.69425	2.32749	84	Distal Intergenic	374499	391294	16796	1	20402
Cor0051830.1	Ov1.1_peak_759	tig00007094	744934	745181	248	*	13	2.40404	3.83031	1.30398	246	Exon (Cor0051840.1/Cor0051840, exon 3 of 4)	738733	740812	2080	1	6201
Cor0051860.1	Ov1.1_peak_760	tig00007094	822786	823033	248	*	39	3.74396	7.92856	3.90493	168	Downstream (1-2kb)	824695	830073	5379	2	7040
Cor0187950.1	Ov1.1_peak_761	tig00007097	512941	513187	247	*	24	2.93827	5.86134	2.40324	149	Intron (Cor0187950.1/Cor0187950, intron 4 of 6)	500660	524306	23647	1	12281
Cor0211220.1	Ov1.1_peak_762	tig00007099	77420	77683	264	*	13	2.40404	3.83031	1.30398	130	Promoter (1-2kb)	75961	116824	40864	1	1459
Cor0027060.1	Ov1.1_peak_763	tig00007103	872982	873290	309	*	395	2.63045	44.5189	39.5048	146	Distal Intergenic	842595	843356	762	1	30387
Cor0027150.1	Ov1.1_peak_764	tig00007103	1061693	1061978	286	*	38	4.0605	7.8463	3.83978	213	Exon (Cor0027150.1/Cor0027150, exon 7 of 12)	1059396	1065605	6210	2	3627
Cor0027240.1	Ov1.1_peak_765	tig00007103	1357673	1357984	312	*	22	3.34624	5.61288	2.29388	198	Exon (Cor0027240.1/Cor0027240, exon 16 of 17)	1357780	1364542	6763	2	6558
Cor0027290.1	Ov1.1_peak_766	tig00007103	1472688	1473177	490	*	20	3.15577	5.21796	2.02835	171	Promoter (2-3kb)	1470585	1479097	8513	1	2103
Cor0027290.1	Ov1.1_peak_767	tig00007103	1474474	1474799	326	*	23	3.41937	5.76218	2.32749	24	Intron (Cor0027290.1/Cor0027290, intron 3 of 4)	1470585	1479097	8513	1	3889
Cor0027360.1	Ov1.1_peak_768	tig00007103	1626698	1627171	474	*	15	2.5376	4.30721	1.5608	395	Promoter (<=1kb)	1626796	1627805	1010	2	634
Cor0027430.1	Ov1.1_peak_769	tig00007103	1801826	1802072	247	*	51	4.48792	9.34657	5.16336	68	Distal Intergenic	1798133	1801805	3673	1	3693
Cor0027600.1	Ov1.1_peak_770	tig00007103	2379486	2379804	319	*	23	3.21002	5.74651	2.32749	103	Promoter (1-2kb)	2378673	2380953	2281	2	1149
Cor0027630.1	Ov1.1_peak_771	tig00007103	2432536	2432809	274	*	24	3.4133	5.97401	2.47661	44	Intron (Cor0027620.1/Cor0027620, intron 3 of 6)	2436349	2439313	2965	1	-3540
Cor0027920.1	Ov1.1_peak_772	tig00007103	3067285	3067656	372	*	18	2.95292	4.78733	1.80663	9	Promoter (2-3kb)	3065024	3066298	1275	1	2261
Cor0027930.1	Ov1.1_peak_773	tig00007103	3095865	3096167	303	*	20	2.64253	5.19945	2.01642	89	Promoter (1-2kb)	3089048	3094125	5078	2	-1740
Cor0028130.1	Ov1.1_peak_774	tig00007103	3485794	3486336	543	*	51	4.48792	9.34657	5.16336	155	Exon (Cor0028130.1/Cor0028130, exon 10 of 10)	3485890	3491173	5284	2	4837
Cor0028130.1	Ov1.1_peak_775	tig00007103	3488591	3488867	277	*	19	2.84762	5.08533	1.95202	261	Promoter (2-3kb)	3485890	3491173	5284	2	2306
Cor0028150.1	Ov1.1_peak_776	tig00007103	3506877	3507432	556	*	26	3.14537	6.21048	2.64997	459	Exon (Cor0028140.1/Cor0028140, exon 8 of 8)	3517741	3534748	17008	1	-10309
Cor0028310.1	Ov1.1_peak_777	tig00007103	4160452	4161120	669	*	20	3.1135	5.32787	2.0894	155	Distal Intergenic	4155963	4158828	2866	1	4489
Cor0028430.1	Ov1.1_peak_778	tig00007103	4576715	4577000	286	*	17	3.0299	4.76159	1.78515	268	Exon (Cor0028430.1/Cor0028430, exon 7 of 7)	4572125	4576735	4611	1	4590
Cor0028440.1	Ov1.1_peak_779	tig00007103	4615568	4615880	313	*	16	2.6581	4.45596	1.6147	74	Promoter (<=1kb)	4614816	4617755	2940	1	752
Cor0028500.1	Ov1.1_peak_780	tig00007103	4707176	4707469	294	*	38	4.0605	7.8463	3.83978	242	Promoter (2-3kb)	4704564	4707856	3293	1	2612
Cor0098130.1	Ov1.1_peak_781	tig00007105	163991	164325	335	*	21	3.26471	5.44491	2.17104	307	Downstream (2-3kb)	159429	163853	4425	1	4562
Cor0098180.1	Ov1.1_peak_782	tig00007105	256352	256822	471	*	29	3.61409	6.6355	2.91769	339	Distal Intergenic	235303	237142	1840	2	-19210
Cor0098380.1	Ov1.1_peak_783	tig00007105	541403	541658	256	*	23	2.74446	5.82865	2.38516	121	Downstream (2-3kb)	544119	546802	2684	2	5144
Cor0098660.1	Ov1.1_peak_784	tig00007105	986846	987261	416	*	27	3.1902	6.32412	2.74231	38	Promoter (1-2kb)	987119	988576	1458	2	1315
Cor0098760.1	Ov1.1_peak_785	tig00007105	1272708	1273089	382	*	66	4.74297	10.8747	6.6141	99	Distal Intergenic	1208491	1267860	59370	2	-4848
Cor0098840.1	Ov1.1_peak_786	tig00007105	1386219	1386482	264	*	22	3.31178	5.54208	2.23969	222	Exon (Cor0098830.1/Cor0098830, exon 10 of 10)	1391127	1406641	15515	1	-4645
Cor0099010.1	Ov1.1_peak_787	tig00007105	1735405	1735726	322	*	21	3.06877	5.42497	2.15595	220	Exon (Cor0099000.1/Cor0099000, exon 12 of 12)	1742665	1745407	2743	1	-6939
Cor0151710.1	Ov1.1_peak_788	tig00007107	49823	50202	380	*	19	3.20566	5.11665	1.95202	322	Exon (Cor0151720.1/Cor0151720, exon 32 of 32)	33814	35911	2098	2	-13912
Cor0152080.1	Ov1.1_peak_789	tig00007107	589978	590224	247	*	16	2.99194	4.4981	1.6147	159	Promoter (2-3kb)	587162	601076	13915	1	2816
Cor0152090.1	Ov1.1_peak_790	tig00007107	631692	632095	404	*	23	3.41937	5.76218	2.32749	356	Intron (Cor0152090.1/Cor0152090, intron 1 of 6)	625847	648439	22593	1	5845
Cor0152170.1	Ov1.1_peak_791	tig00007107	719475	719838	364	*	17	2.52764	4.71602	1.76425	286	Promoter (2-3kb)	714460	722414	7955	2	2576
Cor0152210.1	Ov1.1_peak_792	tig00007107	779515	779787	273	*	19	3.1371	4.97901	1.92978	205	Promoter (<=1kb)	771515	780241	8727	2	454
Cor0152240.1	Ov1.1_peak_793	tig00007107	844400	844660	261	*	227	2.02087	27.3771	22.7034	127	Distal Intergenic	803970	805216	1247	2	-39184
Cor0152300.1	Ov1.1_peak_794	tig00007107	1026643	1026978	336	*	32	3.84679	7.1283	3.26768	278	Promoter (1-2kb)	1026158	1028382	2225	2	1404
Cor0143190.1	Ov1.1_peak_795	tig00007109	256286	256537	252	*	25	3.35282	6.06577	2.54174	86	Promoter (2-3kb)	253069	259429	6361	2	2892
Cor0143630.1	Ov1.1_peak_796	tig00007109	731689	732068	380	*	27	3.63308	6.43319	2.76981	59	Distal Intergenic	735649	738276	2628	2	6208
Cor0143670.1	Ov1.1_peak_797	tig00007109	771301	771651	351	*	19	2.66063	4.93584	1.90919	6	Exon (Cor0143660.1/Cor0143660, exon 7 of 11)	776446	785634	9189	1	-4795
Cor0143820.1	Ov1.1_peak_798	tig00007109	909023	909313	291	*	44	4.15461	8.61474	4.49516	101	Promoter (1-2kb)	907370	909410	2041	1	1653
Cor0215300.1	Ov1.1_peak_799	tig00007110	109821	110239	419	*	20	3.1135	5.32787	2.0894	362	Intron (Cor0215300.1/Cor0215300, intron 1 of 6)	106852	116843	9992	2	6604
Cor0017060.1	Ov1.1_peak_800	tig00007111	59689	60103	415	*	32	3.84679	7.1283	3.26768	350	Exon (Cor0017050.1/Cor0017050, exon 17 of 22)	65474	67956	2483	2	7853
Cor0017150.1	Ov1.1_peak_801	tig00007111	126863	127113	251	*	23	3.19867	5.72088	2.32749	169	Distal Intergenic	120285	122298	2014	2	-4565
Cor0017150.1	Ov1.1_peak_802	tig00007111	128517	129042	526	*	15	2.31851	4.23152	1.51677	330	Distal Intergenic	120285	122298	2014	2	-6219
Cor0017330.1	Ov1.1_peak_803	tig00007111	325739	326128	390	*	19	3.20566	5.11665	1.95202	175	Exon (Cor0017320.1/Cor0017320, exon 17 of 18)	326864	329827	2964	2	3699
Cor0017330.1	Ov1.1_peak_804	tig00007111	330906	331193	288	*	26	3.34678	6.2729	2.69934	230	Promoter (1-2kb)	326864	329827	2964	2	-1079
Cor0017460.1	Ov1.1_peak_805	tig00007111	439345	439634	290	*	15	2.62621	4.22446	1.51141	11	Exon (Cor0017470.1/Cor0017470, exon 12 of 13)	428740	436323	7584	2	-3022
Cor0017750.1	Ov1.1_peak_806	tig00007111	829137	829736	600	*	16	2.53394	4.44315	1.6147	201	Promoter (<=1kb)	827680	829606	1927	2	0
Cor0017750.1	Ov1.1_peak_807	tig00007111	830036	830579	544	*	40	3.82824	8.1323	4.08604	203	Promoter (<=1kb)	827680	829606	1927	2	-430
Cor0017750.1	Ov1.1_peak_808	tig00007111	833739	833984	246	*	21	2.90647	5.41104	2.1553	60	Distal Intergenic	827680	829606	1927	2	-4133
Cor0017960.1	Ov1.1_peak_809	tig00007111	1006849	1007418	570	*	35	3.3889	7.49762	3.56202	306	Intron (Cor0017950.1/Cor0017950, intron 3 of 4)	1011067	1013303	2237	2	5885
Cor0018160.1	Ov1.1_peak_810	tig00007111	1195282	1195545	264	*	23	3.17063	5.65744	2.32225	213	Exon (Cor0018160.1/Cor0018160, exon 7 of 18)	1189881	1202017	12137	1	5401
Cor0018740.1	Ov1.1_peak_811	tig00007111	1958847	1959188	342	*	44	4.27421	8.58606	4.47455	102	Exon (Cor0018730.1/Cor0018730, exon 16 of 18)	1960605	1964271	3667	2	5083
Cor0018870.1	Ov1.1_peak_812	tig00007111	2152263	2152661	399	*	24	3.01258	5.86971	2.40357	367	Promoter (<=1kb)	2152478	2153659	1182	2	998
Cor0019130.1	Ov1.1_peak_813	tig00007111	2448813	2449194	382	*	16	2.69603	4.54765	1.64913	322	Promoter (2-3kb)	2451623	2451808	186	1	-2429
Cor0019140.1	Ov1.1_peak_814	tig00007111	2457320	2457782	463	*	44	4.02924	8.60959	4.49458	235	Promoter (2-3kb)	2454424	2457926	3503	1	2896
Cor0019170.1	Ov1.1_peak_815	tig00007111	2486196	2486715	520	*	150	6.72651	19.5075	15.0052	158	Exon (Cor0019160.1/Cor0019160, exon 9 of 9)	2490209	2492425	2217	1	-3494
Cor0019350.1	Ov1.1_peak_816	tig00007111	2670161	2670493	333	*	19	3.20566	5.11665	1.95202	309	Intron (Cor0019350.1/Cor0019350, intron 1 of 2)	2663909	2684748	20840	1	6252
Cor0019610.1	Ov1.1_peak_817	tig00007111	2939012	2939496	485	*	28	3.5611	6.52139	2.83311	110	Exon (Cor0019610.1/Cor0019610, exon 16 of 16)	2931312	2939069	7758	1	7700
Cor0020040.1	Ov1.1_peak_818	tig00007111	3657814	3658273	460	*	32	3.84679	7.1283	3.26768	234	Exon (Cor0020050.1/Cor0020050, exon 7 of 8)	3651800	3654322	2523	2	-3492
Cor0020050.1	Ov1.1_peak_819	tig00007111	3659457	3659707	251	*	17	2.96758	4.63393	1.70281	177	Promoter (2-3kb)	3657847	3661799	3953	2	2092
Cor0020070.1	Ov1.1_peak_820	tig00007111	3670074	3670480	407	*	16	2.32968	4.51433	1.62845	399	Promoter (<=1kb)	3670236	3670810	575	1	0
Cor0020740.1	Ov1.1_peak_821	tig00007111	4303717	4304173	457	*	13	2.38517	3.91311	1.3071	456	Promoter (<=1kb)	4303536	4305092	1557	2	919
Cor0020840.1	Ov1.1_peak_822	tig00007111	4375823	4376076	254	*	14	2.54168	4.17172	1.47214	32	Promoter (1-2kb)	4374196	4376948	2753	1	1627
Cor0021010.1	Ov1.1_peak_823	tig00007111	4487952	4488229	278	*	51	3.98459	9.32986	5.16098	71	Exon (Cor0021010.1/Cor0021010, exon 6 of 6)	4484494	4488144	3651	1	3458
Cor0021200.1	Ov1.1_peak_824	tig00007111	4685343	4685630	288	*	13	2.54625	4.03682	1.39378	71	Promoter (2-3kb)	4688054	4688373	320	1	-2424
Cor0021430.1	Ov1.1_peak_825	tig00007111	4838932	4839409	478	*	58	4.70163	10.1269	5.89342	102	Promoter (<=1kb)	4840347	4844469	4123	1	-938
Cor0021430.1	Ov1.1_peak_826	tig00007111	4840939	4841348	410	*	22	3.02981	5.52789	2.22996	17	Promoter (<=1kb)	4840347	4844469	4123	1	592
Cor0021770.1	Ov1.1_peak_827	tig00007111	5045808	5046081	274	*	45	3.74449	8.69817	4.57092	116	Promoter (<=1kb)	5047002	5052113	5112	1	-921
Cor0021850.1	Ov1.1_peak_828	tig00007111	5103867	5104218	352	*	25	3.23925	6.02361	2.50641	98	Intron (Cor0021850.1/Cor0021850, intron 6 of 7)	5099543	5106351	6809	1	4324
Cor0007390.1	Ov1.1_peak_829	tig00007112	147715	148045	331	*	34	3.63535	7.41635	3.49438	169	Exon (Cor0007400.1/Cor0007400, exon 5 of 6)	140414	141316	903	2	-6399
Cor0007460.1	Ov1.1_peak_830	tig00007112	179870	180276	407	*	23	3.41937	5.76218	2.32749	83	Promoter (1-2kb)	178431	180954	2524	1	1439
Cor0007500.1	Ov1.1_peak_831	tig00007112	202694	203336	643	*	28	3.46837	6.5507	2.85657	412	Promoter (2-3kb)	196691	200214	3524	2	-2480
Cor0007860.1	Ov1.1_peak_832	tig00007112	496412	496740	329	*	58	4.70163	10.1269	5.89342	134	Distal Intergenic	484826	487069	2244	2	-9343
Cor0008420.1	Ov1.1_peak_833	tig00007112	1013333	1013752	420	*	25	3.23342	6.00999	2.50371	202	Promoter (1-2kb)	1010081	1011574	1494	2	-1759
Cor0008450.1	Ov1.1_peak_834	tig00007112	1030872	1031124	253	*	44	4.27421	8.58606	4.47455	101	Promoter (2-3kb)	1028168	1031503	3336	1	2704
Cor0008500.1	Ov1.1_peak_835	tig00007112	1068329	1068620	292	*	28	3.46837	6.5507	2.85657	52	Promoter (<=1kb)	1064393	1069045	4653	2	425
Cor0008740.1	Ov1.1_peak_836	tig00007112	1311124	1311378	255	*	33	3.75893	7.19781	3.32111	199	Promoter (1-2kb)	1309371	1311562	2192	1	1753
Cor0008800.1	Ov1.1_peak_837	tig00007112	1347127	1348099	973	*	32	3.82017	7.07261	3.26768	917	Exon (Cor0008790.1/Cor0008790, exon 15 of 16)	1351227	1353076	1850	1	-3128
Cor0009060.1	Ov1.1_peak_838	tig00007112	1646969	1647310	342	*	29	3.40974	6.6438	2.91769	217	Exon (Cor0009070.1/Cor0009070, exon 4 of 5)	1643894	1645441	1548	1	3075
Cor0009160.1	Ov1.1_peak_839	tig00007112	1708412	1708721	310	*	19	2.97882	5.02969	1.95202	245	Distal Intergenic	1712489	1717276	4788	1	-3768
Cor0009460.1	Ov1.1_peak_840	tig00007112	1976286	1976575	290	*	13	2.40404	3.83031	1.30398	2	Exon (Cor0009460.1/Cor0009460, exon 7 of 8)	1969854	1976978	7125	1	6432
Cor0009500.1	Ov1.1_peak_841	tig00007112	2003986	2004240	255	*	18	2.89828	4.84893	1.84021	154	Distal Intergenic	2009629	2010467	839	2	6227
Cor0009720.1	Ov1.1_peak_842	tig00007112	2227001	2227401	401	*	29	3.07429	6.62253	2.90922	346	Promoter (2-3kb)	2229665	2233907	4243	1	-2264
Cor0009720.1	Ov1.1_peak_843	tig00007112	2235734	2236192	459	*	21	2.78733	5.44786	2.17142	235	Exon (Cor0009730.1/Cor0009730, exon 12 of 13)	2229665	2233907	4243	1	6069
Cor0009990.1	Ov1.1_peak_844	tig00007112	2432599	2432909	311	*	16	2.69603	4.54765	1.64913	46	Exon (Cor0010000.1/Cor0010000, exon 15 of 18)	2425991	2429001	3011	2	-3598
Cor0010220.1	Ov1.1_peak_845	tig00007112	2625315	2625599	285	*	14	2.41013	4.11086	1.43793	1	Exon (Cor0010230.1/Cor0010230, exon 19 of 31)	2617712	2618136	425	1	7603
Cor0010480.1	Ov1.1_peak_846	tig00007112	2825263	2825538	276	*	18	2.89828	4.84893	1.84021	236	Promoter (2-3kb)	2823014	2826414	3401	1	2249
Cor0010630.1	Ov1.1_peak_847	tig00007112	2957439	2957894	456	*	32	3.84679	7.1283	3.26768	247	Promoter (<=1kb)	2957917	2967421	9505	1	-23
Cor0010710.1	Ov1.1_peak_848	tig00007112	3022169	3022526	358	*	38	4.0605	7.8463	3.83978	87	Promoter (2-3kb)	3019839	3023590	3752	1	2330
Cor0010730.1	Ov1.1_peak_849	tig00007112	3041497	3041934	438	*	26	3.23383	6.22229	2.65819	274	Intron (Cor0010740.1/Cor0010740, intron 12 of 13)	3037275	3039441	2167	1	4222
Cor0010900.1	Ov1.1_peak_850	tig00007112	3167101	3167403	303	*	16	2.87942	4.45173	1.6147	87	Promoter (<=1kb)	3166951	3167511	561	1	150
Cor0010900.1	Ov1.1_peak_851	tig00007112	3176548	3176862	315	*	35	3.86898	7.43707	3.51095	165	Intron (Cor0010910.1/Cor0010910, intron 7 of 9)	3166951	3167511	561	1	9597
Cor0010930.1	Ov1.1_peak_852	tig00007112	3206945	3207247	303	*	474	2.59084	52.6442	47.4542	137	Promoter (2-3kb)	3204096	3205862	1767	1	2849
Cor0011000.1	Ov1.1_peak_853	tig00007112	3313789	3314168	380	*	16	2.25264	4.37866	1.6147	36	Exon (Cor0011000.1/Cor0011000, exon 9 of 9)	3313297	3319408	6112	2	5240
Cor0011240.1	Ov1.1_peak_854	tig00007112	3481844	3482192	349	*	18	2.52491	4.8528	1.84229	315	Promoter (1-2kb)	3480021	3480284	264	1	1823
Cor0011700.1	Ov1.1_peak_855	tig00007112	3794358	3794669	312	*	19	3.20566	5.11665	1.95202	258	Intron (Cor0011700.1/Cor0011700, intron 4 of 6)	3791781	3799238	7458	2	4569
Cor0011950.1	Ov1.1_peak_856	tig00007112	4005115	4005363	249	*	28	3.58543	6.57389	2.86873	116	Exon (Cor0011940.1/Cor0011940, exon 12 of 13)	4008575	4020542	11968	1	-3212
Cor0011960.1	Ov1.1_peak_857	tig00007112	4024387	4024896	510	*	13	2.35574	3.83617	1.30398	509	Promoter (<=1kb)	4024742	4026553	1812	1	0
Cor0011970.1	Ov1.1_peak_858	tig00007112	4039436	4039833	398	*	53	4.41722	9.49906	5.30746	172	Exon (Cor0011970.1/Cor0011970, exon 13 of 13)	4039820	4045847	6028	2	6014
Cor0012070.1	Ov1.1_peak_859	tig00007112	4125386	4125860	475	*	27	3.63308	6.43319	2.76981	346	Distal Intergenic	4107469	4114178	6710	2	-11208
Cor0012080.1	Ov1.1_peak_860	tig00007112	4133881	4134136	256	*	23	3.41937	5.76218	2.32749	98	Distal Intergenic	4143432	4147355	3924	2	13219
Cor0012200.1	Ov1.1_peak_861	tig00007112	4293831	4294184	354	*	19	3.14364	4.99219	1.93979	250	Promoter (1-2kb)	4284610	4295194	10585	2	1010
Cor0012270.1	Ov1.1_peak_862	tig00007112	4338174	4338430	257	*	23	3.41937	5.76218	2.32749	147	Promoter (2-3kb)	4339504	4340736	1233	2	2306
Cor0012270.1	Ov1.1_peak_863	tig00007112	4340213	4340558	346	*	17	2.96758	4.63393	1.70281	273	Promoter (<=1kb)	4339504	4340736	1233	2	178
Cor0012360.1	Ov1.1_peak_864	tig00007112	4402359	4402819	461	*	13	2.55142	3.90268	1.30398	11	Promoter (1-2kb)	4398669	4400442	1774	2	-1917
Cor0012410.1	Ov1.1_peak_865	tig00007112	4440481	4440783	303	*	15	2.59332	4.29832	1.55664	280	Promoter (2-3kb)	4434412	4437750	3339	2	-2731
Cor0012460.1	Ov1.1_peak_866	tig00007112	4461876	4462447	572	*	33	3.66295	7.23393	3.34439	67	Promoter (<=1kb)	4463132	4467940	4809	1	-685
Cor0012470.1	Ov1.1_peak_867	tig00007112	4472059	4472345	287	*	20	3.19974	5.30991	2.0894	176	Promoter (<=1kb)	4472013	4473323	1311	1	46
Cor0012490.1	Ov1.1_peak_868	tig00007112	4482746	4483225	480	*	23	3.23876	5.81123	2.37021	359	Promoter (1-2kb)	4484455	4485105	651	2	1880
Cor0012590.1	Ov1.1_peak_869	tig00007112	4577383	4577627	245	*	55	3.51291	9.73342	5.5291	117	Promoter (<=1kb)	4574816	4576814	1999	2	-569
Cor0012720.1	Ov1.1_peak_870	tig00007112	4690455	4690747	293	*	19	2.84581	5.08088	1.95202	52	Distal Intergenic	4699814	4701271	1458	2	10524
Cor0013180.1	Ov1.1_peak_871	tig00007112	5003951	5004195	245	*	13	2.76974	4.05652	1.39683	177	Promoter (2-3kb)	4998365	5001332	2968	2	-2619
Cor0013430.1	Ov1.1_peak_872	tig00007112	5180191	5180502	312	*	26	3.51876	6.19582	2.64295	36	Promoter (1-2kb)	5179554	5182466	2913	2	1964
Cor0013490.1	Ov1.1_peak_873	tig00007112	5224088	5224365	278	*	13	2.76974	4.05652	1.39683	144	Promoter (<=1kb)	5221095	5224394	3300	2	29
Cor0013500.1	Ov1.1_peak_874	tig00007112	5234669	5234934	266	*	38	4.0605	7.8463	3.83978	114	Exon (Cor0013500.1/Cor0013500, exon 14 of 15)	5228025	5235396	7372	1	6644
Cor0013990.1	Ov1.1_peak_875	tig00007112	5742981	5743267	287	*	21	2.78733	5.44786	2.17142	142	Promoter (1-2kb)	5741612	5743395	1784	1	1369
Cor0014150.1	Ov1.1_peak_876	tig00007112	5875632	5875989	358	*	34	3.50821	7.34674	3.43519	167	Promoter (1-2kb)	5874309	5881048	6740	1	1323
Cor0014160.1	Ov1.1_peak_877	tig00007112	5880627	5880891	265	*	21	3.06324	5.41227	2.1553	72	Exon (Cor0014150.1/Cor0014150, exon 3 of 4)	5881654	5886963	5310	2	6072
Cor0184460.1	Ov1.1_peak_878	tig00007116	64544	64830	287	*	30	3.68777	6.79298	3.03667	93	Promoter (1-2kb)	62832	63935	1104	1	1712
Cor0184490.1	Ov1.1_peak_879	tig00007116	84371	84622	252	*	40	3.59471	8.0496	4.01191	60	Intron (Cor0184500.1/Cor0184500, intron 19 of 22)	75778	79768	3991	2	-4603
Cor0184550.1	Ov1.1_peak_880	tig00007116	138571	138966	396	*	27	3.40649	6.40986	2.76981	74	Promoter (2-3kb)	130798	136266	5469	2	-2305
Cor0184850.1	Ov1.1_peak_881	tig00007116	388436	388709	274	*	44	4.15461	8.61474	4.49516	150	Exon (Cor0184850.1/Cor0184850, exon 5 of 9)	384751	391849	7099	2	3140
Cor0185680.1	Ov1.1_peak_882	tig00007118	114945	115196	252	*	27	3.59277	6.34984	2.76084	100	Exon (Cor0185680.1/Cor0185680, exon 18 of 27)	107870	122847	14978	1	7075
Cor0185890.1	Ov1.1_peak_883	tig00007118	348114	348482	369	*	13	2.55142	3.90268	1.30398	40	Promoter (1-2kb)	341797	350304	8508	2	1822
Cor0185970.1	Ov1.1_peak_884	tig00007118	431971	432227	257	*	16	2.99194	4.4981	1.6147	136	Promoter (<=1kb)	430984	431157	174	2	-814
Cor0186080.1	Ov1.1_peak_885	tig00007118	560665	561240	576	*	31	3.73344	6.88991	3.11821	473	Distal Intergenic	570192	579742	9551	1	-8952
Cor0121670.1	Ov1.1_peak_886	tig00007120	528457	528751	295	*	19	2.87035	4.96325	1.92003	41	Promoter (2-3kb)	519390	526038	6649	2	-2419
Cor0121700.1	Ov1.1_peak_887	tig00007120	564443	564716	274	*	22	3.02981	5.52789	2.22996	99	Promoter (1-2kb)	566097	584938	18842	1	-1381
Cor0121700.1	Ov1.1_peak_888	tig00007120	572203	572457	255	*	27	3.56279	6.28762	2.71232	145	Intron (Cor0121700.1/Cor0121700, intron 8 of 18)	566097	584938	18842	1	6106
Cor0121720.1	Ov1.1_peak_889	tig00007120	589751	590119	369	*	19	3.20566	5.11665	1.95202	270	Promoter (2-3kb)	587078	592315	5238	2	2196
Cor0121720.1	Ov1.1_peak_890	tig00007120	596347	596625	279	*	24	3.36326	5.86778	2.40324	181	Exon (Cor0121730.1/Cor0121730, exon 16 of 16)	587078	592315	5238	2	-4032
Cor0121750.1	Ov1.1_peak_891	tig00007120	625234	625481	248	*	16	2.66594	4.47494	1.6147	177	Exon (Cor0121750.1/Cor0121750, exon 6 of 12)	621308	629629	8322	1	3926
Cor0121760.1	Ov1.1_peak_892	tig00007120	634831	635075	245	*	19	3.20566	5.11665	1.95202	108	Promoter (<=1kb)	635757	638590	2834	1	-682
Cor0121790.1	Ov1.1_peak_893	tig00007120	669479	669759	281	*	22	3.02981	5.52789	2.22996	208	Distal Intergenic	650729	659167	8439	2	-10312
Cor0121930.1	Ov1.1_peak_894	tig00007120	831915	832234	320	*	39	3.88999	8.0135	3.98062	146	Promoter (2-3kb)	833865	834280	416	2	2046
Cor0122130.1	Ov1.1_peak_895	tig00007120	1016052	1016358	307	*	16	2.99019	4.49466	1.6147	25	Intron (Cor0122120.1/Cor0122120, intron 7 of 7)	1017992	1020095	2104	2	3737
Cor0122470.1	Ov1.1_peak_896	tig00007120	1394389	1394887	499	*	20	3.16542	5.23818	2.03219	381	Exon (Cor0122470.1/Cor0122470, exon 4 of 14)	1388770	1398043	9274	1	5619
Cor0122520.1	Ov1.1_peak_897	tig00007120	1452622	1452972	351	*	44	4.27421	8.58606	4.47455	121	Promoter (1-2kb)	1446373	1454441	8069	2	1469
Cor0122550.1	Ov1.1_peak_898	tig00007120	1502119	1502622	504	*	27	3.63308	6.43319	2.76981	391	Promoter (2-3kb)	1499197	1500483	1287	1	2922
Cor0170480.1	Ov1.1_peak_899	tig00007122	160754	161062	309	*	16	2.99194	4.4981	1.6147	26	Promoter (<=1kb)	159999	167130	7132	1	755
Cor0170480.1	Ov1.1_peak_900	tig00007122	165586	166506	921	*	38	4.0605	7.8463	3.83978	388	Exon (Cor0170480.1/Cor0170480, exon 14 of 19)	159999	167130	7132	1	5587
Cor0170580.1	Ov1.1_peak_901	tig00007122	298215	298475	261	*	44	4.15461	8.61474	4.49516	129	Exon (Cor0170580.1/Cor0170580, exon 17 of 18)	276800	298792	21993	1	21415
Cor0170640.1	Ov1.1_peak_902	tig00007122	375746	375990	245	*	27	3.01284	6.447	2.78162	94	Distal Intergenic	398185	398340	156	2	22350
Cor0170640.1	Ov1.1_peak_903	tig00007122	376728	377509	782	*	23	2.4309	5.78489	2.34642	164	Distal Intergenic	398185	398340	156	2	20831
Cor0170660.1	Ov1.1_peak_904	tig00007122	414003	414479	477	*	19	2.9429	4.9493	1.91856	373	Promoter (<=1kb)	414274	450041	35768	1	0
Cor0175180.1	Ov1.1_peak_905	tig00007124	477219	477479	261	*	38	3.95677	7.89592	3.87929	177	Distal Intergenic	468984	472072	3089	2	-5147
Cor0153180.1	Ov1.1_peak_906	tig00007126	226788	227181	394	*	19	3.20566	5.11665	1.95202	55	Exon (Cor0153190.1/Cor0153190, exon 5 of 6)	214925	216481	1557	2	-10307
Cor0153430.1	Ov1.1_peak_907	tig00007126	519362	519856	495	*	27	3.63308	6.43319	2.76981	68	Promoter (<=1kb)	519414	520665	1252	2	809
Cor0140280.1	Ov1.1_peak_908	tig00007130	32704	32964	261	*	19	3.20566	5.11665	1.95202	44	Promoter (<=1kb)	32116	38794	6679	1	588
Cor0140290.1	Ov1.1_peak_909	tig00007130	40060	40339	280	*	33	3.58023	7.28455	3.38389	64	Distal Intergenic	48008	58840	10833	1	-7669
Cor0140290.1	Ov1.1_peak_910	tig00007130	54558	54928	371	*	19	2.84581	5.08088	1.95202	84	Exon (Cor0140290.1/Cor0140290, exon 24 of 29)	48008	58840	10833	1	6550
Cor0140410.1	Ov1.1_peak_911	tig00007130	225199	225449	251	*	32	3.84679	7.1283	3.26768	123	Downstream (2-3kb)	227557	233060	5504	2	7611
Cor0140500.1	Ov1.1_peak_912	tig00007130	334993	335294	302	*	24	3.36326	5.86778	2.40324	161	Promoter (<=1kb)	324572	334627	10056	2	-366
Cor0140830.1	Ov1.1_peak_913	tig00007130	760031	760422	392	*	25	3.46172	6.07619	2.55119	86	Exon (Cor0140830.1/Cor0140830, exon 9 of 11)	757108	767152	10045	2	6730
Cor0141040.1	Ov1.1_peak_914	tig00007130	971878	972680	803	*	19	2.87035	4.96325	1.92003	665	Promoter (1-2kb)	972052	974460	2409	2	1780
Cor0141100.1	Ov1.1_peak_915	tig00007130	1091703	1091959	257	*	43	4.05442	8.38929	4.32063	95	Distal Intergenic	1087035	1089881	2847	1	4668
Cor0141170.1	Ov1.1_peak_916	tig00007130	1166759	1167039	281	*	27	3.63308	6.43319	2.76981	86	Distal Intergenic	1160162	1161808	1647	1	6597
Cor0189430.1	Ov1.1_peak_917	tig00007132	307984	308487	504	*	36	3.81011	7.56842	3.62538	360	Exon (Cor0189430.1/Cor0189430, exon 14 of 17)	306093	320652	14560	2	12165
Cor0182630.1	Ov1.1_peak_918	tig00007134	161716	162015	300	*	49	3.70411	9.09698	4.94656	154	Exon (Cor0182630.1/Cor0182630, exon 3 of 3)	157801	162501	4701	1	3915
Cor0182800.1	Ov1.1_peak_919	tig00007134	355324	355696	373	*	13	2.54625	4.03682	1.39378	113	Promoter (<=1kb)	353087	356022	2936	2	326
Cor0182820.1	Ov1.1_peak_920	tig00007134	371091	371382	292	*	15	2.72779	4.29669	1.55533	138	Promoter (2-3kb)	368453	374204	5752	2	2822
Cor0070290.1	Ov1.1_peak_921	tig00007137	930820	931293	474	*	106	1.57637	15.0194	10.6244	427	Downstream (2-3kb)	933430	936177	2748	2	4884
Cor0070320.1	Ov1.1_peak_922	tig00007137	1017484	1017818	335	*	23	2.99559	5.63547	2.30757	294	Intron (Cor0070310.1/Cor0070310, intron 9 of 9)	1023343	1026601	3259	1	-5525
Cor0070720.1	Ov1.1_peak_923	tig00007137	2225627	2225942	316	*	23	3.41937	5.76218	2.32749	64	Exon (Cor0070720.1/Cor0070720, exon 7 of 9)	2217299	2227864	10566	1	8328
Cor0070770.1	Ov1.1_peak_924	tig00007137	2304426	2304702	277	*	38	4.0605	7.8463	3.83978	86	Promoter (<=1kb)	2305268	2305438	171	1	-566
Cor0070830.1	Ov1.1_peak_925	tig00007137	2517081	2517338	258	*	21	3.06877	5.42497	2.15595	179	Distal Intergenic	2512614	2513984	1371	1	4467
Cor0070840.1	Ov1.1_peak_926	tig00007137	2551391	2551677	287	*	25	2.86946	6.03134	2.51366	158	Promoter (<=1kb)	2549915	2551699	1785	2	22
Cor0169340.1	Ov1.1_peak_927	tig00007139	620085	620495	411	*	22	1.2601	5.56878	2.26099	23	Distal Intergenic	653860	655663	1804	1	-33365
Cor0174610.1	Ov1.1_peak_928	tig00007141	360488	361165	678	*	39	4.01565	8.02582	3.99106	516	Promoter (<=1kb)	359537	361127	1591	1	951
Cor0174640.1	Ov1.1_peak_929	tig00007141	400851	401134	284	*	20	2.80471	5.32361	2.0894	211	Downstream (<1kb)	401286	404269	2984	2	3135
Cor0108750.1	Ov1.1_peak_930	tig00007145	431746	432004	259	*	17	2.95854	4.61533	1.70085	147	Intron (Cor0108750.1/Cor0108750, intron 11 of 16)	422472	434477	12006	1	9274
Cor0108820.1	Ov1.1_peak_931	tig00007145	513893	514185	293	*	13	2.67214	3.859	1.30398	93	Promoter (1-2kb)	512539	516050	3512	2	1865
Cor0108880.1	Ov1.1_peak_932	tig00007145	655005	655609	605	*	31	3.65424	6.96728	3.18103	490	Exon (Cor0108880.1/Cor0108880, exon 6 of 24)	645997	670362	24366	1	9008
Cor0108930.1	Ov1.1_peak_933	tig00007145	742709	743038	330	*	20	3.07535	5.24391	2.03682	21	Promoter (1-2kb)	741420	746446	5027	1	1289
Cor0109220.1	Ov1.1_peak_934	tig00007145	1644578	1644892	315	*	16	2.99194	4.4981	1.6147	187	Intron (Cor0109220.1/Cor0109220, intron 10 of 22)	1614923	1672025	57103	2	27133
Cor0109280.1	Ov1.1_peak_935	tig00007145	1774544	1775259	716	*	44	4.15461	8.61474	4.49516	217	Promoter (1-2kb)	1772679	1789417	16739	1	1865
Cor0109370.1	Ov1.1_peak_936	tig00007145	1905867	1906196	330	*	44	4.02924	8.60959	4.49458	178	Promoter (2-3kb)	1907060	1908990	1931	2	2794
Cor0108340.1	Ov1.1_peak_937	tig00007147	1359767	1360091	325	*	30	3.46224	6.76772	3.01682	135	Distal Intergenic	1334982	1339098	4117	1	24785
Cor0082920.1	Ov1.1_peak_938	tig00007149	421809	422193	385	*	24	3.17958	5.88374	2.414	40	Promoter (<=1kb)	422145	427696	5552	1	0
Cor0083230.1	Ov1.1_peak_939	tig00007149	1166820	1167107	288	*	19	3.20566	5.11665	1.95202	88	Promoter (2-3kb)	1168641	1169548	908	2	2441
Cor0083250.1	Ov1.1_peak_940	tig00007149	1174799	1175268	470	*	21	2.98567	5.42163	2.15595	45	Promoter (1-2kb)	1173788	1177028	3241	2	1760
Cor0083360.1	Ov1.1_peak_941	tig00007149	2210063	2210355	293	*	27	3.63308	6.43319	2.76981	65	Promoter (1-2kb)	2211524	2378812	167289	1	-1169
Cor0141470.1	Ov1.1_peak_942	tig00007151	207056	207382	327	*	23	3.41937	5.76218	2.32749	116	Distal Intergenic	202621	203390	770	2	-3666
Cor0141590.1	Ov1.1_peak_943	tig00007151	347139	347702	564	*	32	3.58578	7.05608	3.25462	474	Promoter (2-3kb)	348235	350117	1883	2	2415
Cor0141600.1	Ov1.1_peak_944	tig00007151	382825	383084	260	*	32	3.84679	7.1283	3.26768	99	Distal Intergenic	390613	394117	3505	2	11033
Cor0141740.1	Ov1.1_peak_945	tig00007151	597382	597789	408	*	32	3.84679	7.1283	3.26768	260	Exon (Cor0141740.1/Cor0141740, exon 11 of 11)	589926	597711	7786	1	7456
Cor0141950.1	Ov1.1_peak_946	tig00007151	1247829	1248110	282	*	23	3.41937	5.76218	2.32749	48	Promoter (1-2kb)	1246230	1252467	6238	1	1599
Cor0164160.1	Ov1.1_peak_947	tig00007153	263797	264061	265	*	13	2.77823	3.90823	1.30398	13	Exon (Cor0164160.1/Cor0164160, exon 9 of 16)	260965	267651	6687	2	3590
Cor0164240.1	Ov1.1_peak_948	tig00007153	351025	351464	440	*	29	3.34874	6.72056	2.97674	235	Exon (Cor0164230.1/Cor0164230, exon 8 of 9)	352823	354812	1990	2	3348
Cor0164320.1	Ov1.1_peak_949	tig00007153	442826	443119	294	*	24	3.36326	5.86778	2.40324	71	Intron (Cor0164320.1/Cor0164320, intron 10 of 11)	440611	454255	13645	2	11136
Cor0164360.1	Ov1.1_peak_950	tig00007153	499416	499687	272	*	39	3.66582	7.98702	3.95891	177	Exon (Cor0164360.1/Cor0164360, exon 7 of 7)	495460	499582	4123	1	3956
Cor0164380.1	Ov1.1_peak_951	tig00007153	520003	520800	798	*	20	3.16542	5.23818	2.03219	463	Promoter (2-3kb)	517821	521590	3770	1	2182
Cor0164650.1	Ov1.1_peak_952	tig00007153	819856	820464	609	*	44	4.02924	8.60959	4.49458	258	Exon (Cor0164650.1/Cor0164650, exon 11 of 14)	819241	825417	6177	2	4953
Cor0211130.1	Ov1.1_peak_953	tig00007154	222486	222896	411	*	26	3.55538	6.27219	2.69934	339	Promoter (1-2kb)	221281	222880	1600	1	1205
Cor0160270.1	Ov1.1_peak_954	tig00007160	451745	452015	271	*	18	2.8736	4.79317	1.81184	48	Exon (Cor0160270.1/Cor0160270, exon 8 of 8)	451841	455070	3230	2	3055
Cor0160340.1	Ov1.1_peak_955	tig00007160	663443	663797	355	*	19	2.84581	5.08088	1.95202	82	Distal Intergenic	657891	660421	2531	2	-3022
Cor0160350.1	Ov1.1_peak_956	tig00007160	671680	672026	347	*	23	3.37433	5.67038	2.32749	193	Promoter (1-2kb)	671397	673931	2535	2	1905
Cor0075630.1	Ov1.1_peak_957	tig00007163	493949	494266	318	*	38	4.0605	7.8463	3.83978	222	Exon (Cor0075630.1/Cor0075630, exon 8 of 16)	486567	498934	12368	1	7382
Cor0075640.1	Ov1.1_peak_958	tig00007163	496807	497057	251	*	13	2.76974	4.05652	1.39683	2	Exon (Cor0075630.1/Cor0075630, exon 11 of 16)	502812	503804	993	2	6747
Cor0075720.1	Ov1.1_peak_959	tig00007163	553290	553552	263	*	23	3.30757	5.74881	2.32749	157	Exon (Cor0075720.1/Cor0075720, exon 4 of 4)	550189	553507	3319	1	3101
Cor0075920.1	Ov1.1_peak_960	tig00007163	671712	671997	286	*	16	2.62091	4.51942	1.63165	268	Promoter (<=1kb)	669259	671754	2496	2	0
Cor0076060.1	Ov1.1_peak_961	tig00007163	822387	822733	347	*	28	3.59255	6.58922	2.88001	70	Exon (Cor0076050.1/Cor0076050, exon 10 of 26)	828790	832173	3384	2	9440
Cor0076060.1	Ov1.1_peak_962	tig00007163	823650	823929	280	*	44	3.99424	8.52733	4.44663	114	Exon (Cor0076050.1/Cor0076050, exon 15 of 26)	828790	832173	3384	2	8244
Cor0076120.1	Ov1.1_peak_963	tig00007163	865216	865503	288	*	27	3.46855	6.32037	2.73868	169	Promoter (<=1kb)	863894	865662	1769	2	159
Cor0076160.1	Ov1.1_peak_964	tig00007163	928697	929172	476	*	25	3.18928	6.11397	2.5764	265	Promoter (<=1kb)	924540	929983	5444	2	811
Cor0076180.1	Ov1.1_peak_965	tig00007163	952598	952878	281	*	17	2.68288	4.6758	1.73201	32	Promoter (1-2kb)	947666	951017	3352	2	-1581
Cor0076200.1	Ov1.1_peak_966	tig00007163	965620	965978	359	*	42	4.13121	8.27823	4.21966	203	Intron (Cor0076200.1/Cor0076200, intron 8 of 11)	964412	970113	5702	2	4135
Cor0076420.1	Ov1.1_peak_967	tig00007163	1128822	1129120	299	*	16	2.69603	4.54765	1.64913	33	Intron (Cor0076420.1/Cor0076420, intron 10 of 16)	1123759	1132496	8738	1	5063
Cor0076650.1	Ov1.1_peak_968	tig00007163	1328957	1329226	270	*	43	4.07792	8.44242	4.36914	78	Downstream (1-2kb)	1330753	1334950	4198	2	5724
Cor0076830.1	Ov1.1_peak_969	tig00007163	1442990	1443319	330	*	517	2.36805	57.0397	51.7626	111	Promoter (1-2kb)	1437043	1441176	4134	2	-1814
Cor0076890.1	Ov1.1_peak_970	tig00007163	1522432	1522752	321	*	30	3.36305	6.75593	3.00737	89	Exon (Cor0076880.1/Cor0076880, exon 6 of 7)	1524076	1526298	2223	2	3546
Cor0077070.1	Ov1.1_peak_971	tig00007163	1659995	1660300	306	*	27	3.63308	6.43319	2.76981	251	Promoter (2-3kb)	1655571	1657301	1731	2	-2694
Cor0077270.1	Ov1.1_peak_972	tig00007163	1815573	1815857	285	*	24	3.05621	5.98236	2.48222	15	Promoter (1-2kb)	1815634	1817348	1715	2	1491
Cor0077340.1	Ov1.1_peak_973	tig00007163	1853316	1853672	357	*	20	2.97752	5.21412	2.02512	251	Promoter (1-2kb)	1852195	1852713	519	1	1121
Cor0077390.1	Ov1.1_peak_974	tig00007163	1891440	1891697	258	*	13	2.55142	3.90268	1.30398	156	Promoter (1-2kb)	1889758	1895553	5796	1	1682
Cor0077460.1	Ov1.1_peak_975	tig00007163	1944693	1945076	384	*	16	2.53394	4.44315	1.6147	315	Promoter (1-2kb)	1943049	1954380	11332	1	1644
Cor0077820.1	Ov1.1_peak_976	tig00007163	2247042	2247295	254	*	19	3.20378	5.1129	1.95202	187	Downstream (<1kb)	2247448	2250944	3497	2	3649
Cor0077820.1	Ov1.1_peak_977	tig00007163	2248202	2248456	255	*	27	3.63308	6.43319	2.76981	68	Promoter (2-3kb)	2247448	2250944	3497	2	2488
Cor0060390.1	Ov1.1_peak_978	tig00007165	96969	97323	355	*	51	4.33069	9.30412	5.13913	197	Distal Intergenic	84553	88511	3959	2	-8458
Cor0060620.1	Ov1.1_peak_979	tig00007165	344387	344765	379	*	29	3.01266	6.63889	2.91769	225	Downstream (1-2kb)	346739	348303	1565	2	3538
Cor0060720.1	Ov1.1_peak_980	tig00007165	417468	417717	250	*	24	2.91403	5.97843	2.47871	90	Promoter (<=1kb)	414301	417730	3430	2	13
Cor0060740.1	Ov1.1_peak_981	tig00007165	435466	435739	274	*	23	3.41937	5.76218	2.32749	32	Exon (Cor0060740.1/Cor0060740, exon 4 of 25)	432306	447355	15050	1	3160
Cor0061010.1	Ov1.1_peak_982	tig00007165	691261	691577	317	*	14	2.54168	4.17172	1.47214	290	Distal Intergenic	695288	696337	1050	1	-3711
Cor0061140.1	Ov1.1_peak_983	tig00007165	803310	803641	332	*	23	3.41937	5.76218	2.32749	71	Promoter (1-2kb)	792190	802051	9862	2	-1259
Cor0061230.1	Ov1.1_peak_984	tig00007165	916812	917357	546	*	29	3.24879	6.68508	2.95304	120	Distal Intergenic	912525	916493	3969	1	4287
Cor0061280.1	Ov1.1_peak_985	tig00007165	983691	983952	262	*	31	3.65424	6.96728	3.18103	57	Intron (Cor0061280.1/Cor0061280, intron 5 of 6)	981772	987845	6074	2	3893
Cor0061370.1	Ov1.1_peak_986	tig00007165	1053509	1053771	263	*	23	3.41937	5.76218	2.32749	39	Promoter (<=1kb)	1052507	1053470	964	2	-39
Cor0061460.1	Ov1.1_peak_987	tig00007165	1132034	1132483	450	*	33	3.6443	7.19111	3.32111	30	Promoter (1-2kb)	1131930	1133595	1666	2	1112
Cor0061610.1	Ov1.1_peak_988	tig00007165	1273506	1273809	304	*	16	2.99194	4.4981	1.6147	227	Distal Intergenic	1278329	1281702	3374	1	-4520
Cor0061970.1	Ov1.1_peak_989	tig00007165	1536917	1537278	362	*	74	5.12905	11.7438	7.4467	222	Distal Intergenic	1525557	1535024	9468	1	11360
Cor0061990.1	Ov1.1_peak_990	tig00007165	1565401	1565722	322	*	27	3.63308	6.43319	2.76981	163	Promoter (1-2kb)	1563855	1567757	3903	1	1546
Cor0062010.1	Ov1.1_peak_991	tig00007165	1571974	1572243	270	*	29	3.50659	6.63715	2.91769	133	Promoter (<=1kb)	1572048	1575968	3921	1	0
Cor0062250.1	Ov1.1_peak_992	tig00007165	1843554	1843929	376	*	15	2.72779	4.29669	1.55533	12	Promoter (2-3kb)	1843940	1846613	2674	2	2684
Cor0062290.1	Ov1.1_peak_993	tig00007165	1870287	1870578	292	*	14	2.54168	4.17172	1.47214	287	Promoter (2-3kb)	1867863	1872214	4352	1	2424
Cor0062430.1	Ov1.1_peak_994	tig00007165	1997862	1998143	282	*	51	4.48792	9.34657	5.16336	73	Exon (Cor0062430.1/Cor0062430, exon 13 of 23)	1990463	2002939	12477	1	7399
Cor0062800.1	Ov1.1_peak_995	tig00007165	2355136	2355412	277	*	23	3.41937	5.76218	2.32749	9	Promoter (2-3kb)	2351847	2352515	669	2	-2621
Cor0213350.1	Ov1.1_peak_996	tig00007166	103849	104417	569	*	32	2.92334	7.1088	3.26768	494	Promoter (<=1kb)	103462	105976	2515	1	387
Cor0156560.1	Ov1.1_peak_997	tig00007167	72053	72718	666	*	27	3.40649	6.40986	2.76981	597	Distal Intergenic	75836	80642	4807	1	-3118
Cor0156560.1	Ov1.1_peak_998	tig00007167	73091	73430	340	*	19	2.66063	4.93584	1.90919	192	Promoter (2-3kb)	75836	80642	4807	1	-2406
Cor0156660.1	Ov1.1_peak_999	tig00007167	221538	221873	336	*	19	3.13119	5.16634	1.99484	115	Exon (Cor0156660.1/Cor0156660, exon 15 of 23)	214776	229287	14512	2	7414
Cor0156870.1	Ov1.1_peak_1000	tig00007167	403986	404363	378	*	19	2.94798	4.96069	1.92003	124	Downstream (<1kb)	398357	399963	1607	2	-4023
Cor0157020.1	Ov1.1_peak_1001	tig00007167	546225	546471	247	*	24	2.93827	5.86134	2.40324	108	Promoter (1-2kb)	547851	557882	10032	1	-1380
Cor0157060.1	Ov1.1_peak_1002	tig00007167	576669	576984	316	*	16	2.6581	4.45596	1.6147	55	Promoter (<=1kb)	575738	581032	5295	1	931
Cor0157170.1	Ov1.1_peak_1003	tig00007167	665996	666258	263	*	17	2.93036	4.73877	1.76678	192	Intron (Cor0157170.1/Cor0157170, intron 3 of 7)	652722	693060	40339	1	13274
Cor0157180.1	Ov1.1_peak_1004	tig00007167	711081	711548	468	*	32	3.84679	7.1283	3.26768	237	Distal Intergenic	694061	698622	4562	2	-12459
Cor0157210.1	Ov1.1_peak_1005	tig00007167	751631	751917	287	*	23	2.75742	5.7006	2.32749	91	Promoter (<=1kb)	751508	751876	369	1	123
Cor0157310.1	Ov1.1_peak_1006	tig00007167	884905	885222	318	*	35	3.45227	7.4375	3.51132	172	Exon (Cor0157320.1/Cor0157320, exon 5 of 6)	875013	880247	5235	2	-4658
Cor0046460.1	Ov1.1_peak_1007	tig00007169	568744	569071	328	*	21	3.23189	5.37686	2.12712	261	Promoter (1-2kb)	567399	572084	4686	1	1345
Cor0046460.1	Ov1.1_peak_1008	tig00007169	569908	570256	349	*	22	3.22028	5.56072	2.25314	48	Promoter (2-3kb)	567399	572084	4686	1	2509
Cor0046640.1	Ov1.1_peak_1009	tig00007169	692904	693373	470	*	32	3.84679	7.1283	3.26768	89	Downstream (<1kb)	687339	690323	2985	1	5565
Cor0046920.1	Ov1.1_peak_1010	tig00007169	989117	989424	308	*	38	4.0605	7.8463	3.83978	194	Promoter (<=1kb)	989299	989571	273	2	147
Cor0046990.1	Ov1.1_peak_1011	tig00007169	1110189	1110444	256	*	23	3.41937	5.76218	2.32749	230	Promoter (1-2kb)	1098444	1108558	10115	2	-1631
Cor0047140.1	Ov1.1_peak_1012	tig00007169	1291770	1292019	250	*	23	3.41937	5.76218	2.32749	51	Distal Intergenic	1298533	1306546	8014	1	-6514
Cor0047160.1	Ov1.1_peak_1013	tig00007169	1321996	1322429	434	*	20	3.16542	5.23818	2.03219	192	Distal Intergenic	1325703	1326979	1277	1	-3274
Cor0047190.1	Ov1.1_peak_1014	tig00007169	1358782	1359646	865	*	20	3.1135	5.32787	2.0894	795	Intron (Cor0047190.1/Cor0047190, intron 8 of 19)	1350415	1374315	23901	2	14669
Cor0047220.1	Ov1.1_peak_1015	tig00007169	1399321	1399652	332	*	22	3.02981	5.52789	2.22996	282	Exon (Cor0047210.1/Cor0047210, exon 5 of 5)	1400626	1406012	5387	2	6360
Cor0047280.1	Ov1.1_peak_1016	tig00007169	1519654	1519907	254	*	23	3.41937	5.76218	2.32749	182	Promoter (2-3kb)	1518933	1522157	3225	2	2250
Cor0047340.1	Ov1.1_peak_1017	tig00007169	1598154	1598505	352	*	27	3.56279	6.28762	2.71232	99	Promoter (2-3kb)	1595595	1600756	5162	1	2559
Cor0047340.1	Ov1.1_peak_1018	tig00007169	1600177	1600491	315	*	30	3.60593	6.85992	3.09144	101	Exon (Cor0047340.1/Cor0047340, exon 12 of 13)	1595595	1600756	5162	1	4582
Cor0047490.1	Ov1.1_peak_1019	tig00007169	2028019	2028402	384	*	16	2.99194	4.4981	1.6147	152	Promoter (<=1kb)	2028540	2035017	6478	1	-138
Cor0047590.1	Ov1.1_peak_1020	tig00007169	2453646	2453890	245	*	23	3.13777	5.78512	2.34642	146	Promoter (1-2kb)	2451729	2458319	6591	1	1917
Cor0047780.1	Ov1.1_peak_1021	tig00007169	2686000	2686366	367	*	32	3.78817	7.00541	3.211	146	Downstream (1-2kb)	2688120	2691581	3462	2	5215
Cor0047830.1	Ov1.1_peak_1022	tig00007169	2755824	2756122	299	*	19	2.91514	5.06852	1.95202	243	Downstream (2-3kb)	2758864	2760674	1811	2	4552
Cor0048000.1	Ov1.1_peak_1023	tig00007169	2987291	2987577	287	*	23	3.27585	5.68071	2.32749	115	Intron (Cor0048000.1/Cor0048000, intron 5 of 15)	2984015	2992176	8162	1	3276
Cor0112500.1	Ov1.1_peak_1024	tig00007171	51311	51664	354	*	18	2.89828	4.84893	1.84021	19	Exon (Cor0112500.1/Cor0112500, exon 13 of 19)	49956	59427	9472	2	7763
Cor0112620.1	Ov1.1_peak_1025	tig00007171	256473	256845	373	*	17	2.96758	4.63393	1.70281	358	Exon (Cor0112610.1/Cor0112610, exon 61 of 71)	272562	273605	1044	1	-15717
Cor0112620.1	Ov1.1_peak_1026	tig00007171	258799	259104	306	*	32	3.84679	7.1283	3.26768	147	Intron (Cor0112610.1/Cor0112610, intron 64 of 70)	272562	273605	1044	1	-13458
Cor0112700.1	Ov1.1_peak_1027	tig00007171	427391	427790	400	*	32	3.58578	7.05608	3.25462	157	Promoter (2-3kb)	424411	425841	1431	1	2980
Cor0113450.1	Ov1.1_peak_1028	tig00007171	1846172	1846557	386	*	23	3.41937	5.76218	2.32749	153	Exon (Cor0113450.1/Cor0113450, exon 9 of 13)	1843764	1851820	8057	2	5263
Cor0124300.1	Ov1.1_peak_1029	tig00007177	96541	96813	273	*	26	3.14537	6.21048	2.64997	175	Intron (Cor0124300.1/Cor0124300, intron 3 of 3)	76713	123958	47246	2	27145
Cor0124350.1	Ov1.1_peak_1030	tig00007177	298376	298755	380	*	18	2.81094	4.82267	1.83313	195	Promoter (2-3kb)	301048	301488	441	1	-2293
Cor0124370.1	Ov1.1_peak_1031	tig00007177	367325	367693	369	*	38	4.0605	7.8463	3.83978	130	Downstream (2-3kb)	370680	372192	1513	2	4499
Cor0124380.1	Ov1.1_peak_1032	tig00007177	430826	431284	459	*	19	2.9429	4.9493	1.91856	61	Distal Intergenic	386194	394562	8369	2	-36264
Cor0124380.1	Ov1.1_peak_1033	tig00007177	431533	431884	352	*	15	2.86827	4.25369	1.53153	312	Distal Intergenic	386194	394562	8369	2	-36971
Cor0124530.1	Ov1.1_peak_1034	tig00007177	802712	803265	554	*	18	2.89828	4.84893	1.84021	188	Promoter (<=1kb)	802486	804613	2128	1	226
Cor0144390.1	Ov1.1_peak_1035	tig00007182	94466	94957	492	*	30	3.29515	6.80504	3.04354	138	Promoter (2-3kb)	94553	97945	3393	2	2988
Cor0144470.1	Ov1.1_peak_1036	tig00007182	158759	159214	456	*	29	3.45035	6.73973	2.99461	100	Exon (Cor0144470.1/Cor0144470, exon 11 of 12)	158035	164024	5990	2	4810
Cor0144600.1	Ov1.1_peak_1037	tig00007182	269140	269501	362	*	14	2.54168	4.17172	1.47214	17	Promoter (1-2kb)	267141	267981	841	1	1999
Cor0144680.1	Ov1.1_peak_1038	tig00007182	329316	329563	248	*	33	3.66295	7.23393	3.34439	137	Exon (Cor0144680.1/Cor0144680, exon 10 of 11)	325418	330168	4751	1	3898
Cor0144860.1	Ov1.1_peak_1039	tig00007182	480084	480370	287	*	26	3.52603	6.21099	2.64997	219	Distal Intergenic	463929	471568	7640	2	-8516
Cor0144880.1	Ov1.1_peak_1040	tig00007182	510940	511438	499	*	23	3.26334	5.65376	2.32107	419	Distal Intergenic	503208	510412	7205	1	7732
Cor0144990.1	Ov1.1_peak_1041	tig00007182	608715	609207	493	*	43	4.1828	8.38984	4.32063	125	Exon (Cor0144990.1/Cor0144990, exon 7 of 12)	606841	615817	8977	2	6610
Cor0145410.1	Ov1.1_peak_1042	tig00007182	988662	988950	289	*	25	3.45472	6.06145	2.5382	34	Exon (Cor0145410.1/Cor0145410, exon 11 of 12)	988390	994461	6072	2	5511
Cor0070910.1	Ov1.1_peak_1043	tig00007184	23750	24322	573	*	25	3.18928	6.11397	2.5764	459	Promoter (1-2kb)	22374	22714	341	1	1376
Cor0070930.1	Ov1.1_peak_1044	tig00007184	41589	41842	254	*	18	2.89306	4.83716	1.84021	206	Downstream (<1kb)	37483	38435	953	2	-3154
Cor0070930.1	Ov1.1_peak_1045	tig00007184	42163	42763	601	*	27	3.15604	6.44273	2.77781	525	Exon (Cor0070940.1/Cor0070940, exon 7 of 9)	37483	38435	953	2	-3728
Cor0071130.1	Ov1.1_peak_1046	tig00007184	177666	178146	481	*	38	3.96808	7.92094	3.8983	394	Intron (Cor0071130.1/Cor0071130, intron 7 of 14)	172307	181874	9568	2	3728
Cor0071410.1	Ov1.1_peak_1047	tig00007184	411086	411414	329	*	20	2.64253	5.19945	2.01642	279	Promoter (1-2kb)	409846	414555	4710	1	1240
Cor0071620.1	Ov1.1_peak_1048	tig00007184	690004	690248	245	*	24	3.03424	5.92572	2.44915	110	Promoter (1-2kb)	688488	690065	1578	1	1516
Cor0071990.1	Ov1.1_peak_1049	tig00007184	1042414	1042697	284	*	32	3.84679	7.1283	3.26768	142	Intron (Cor0071980.1/Cor0071980, intron 12 of 16)	1050031	1054905	4875	1	-7334
Cor0072090.1	Ov1.1_peak_1050	tig00007184	1135484	1135760	277	*	44	4.27421	8.58606	4.47455	135	Distal Intergenic	1119539	1121730	2192	1	15945
Cor0072110.1	Ov1.1_peak_1051	tig00007184	1206668	1206982	315	*	44	4.02924	8.60959	4.49458	187	Distal Intergenic	1219891	1221887	1997	1	-12909
Cor0072280.1	Ov1.1_peak_1052	tig00007184	1552111	1552505	395	*	116	1.54461	16.06	11.6385	80	Promoter (2-3kb)	1555190	1561357	6168	1	-2685
Cor0072490.1	Ov1.1_peak_1053	tig00007184	1751479	1751840	362	*	15	2.72779	4.29669	1.55533	15	Exon (Cor0072490.1/Cor0072490, exon 12 of 14)	1750427	1760703	10277	2	8863
Cor0072700.1	Ov1.1_peak_1054	tig00007184	1953884	1954201	318	*	51	4.35245	9.35333	5.16823	175	Distal Intergenic	1947089	1951946	4858	1	6795
Cor0072760.1	Ov1.1_peak_1055	tig00007184	1996265	1996922	658	*	38	3.84609	7.9119	3.88989	522	Downstream (<1kb)	1997871	2000121	2251	2	3199
Cor0072870.1	Ov1.1_peak_1056	tig00007184	2062635	2063086	452	*	27	3.63308	6.43319	2.76981	405	Distal Intergenic	2050232	2054158	3927	2	-8477
Cor0172220.1	Ov1.1_peak_1057	tig00007186	580797	581215	419	*	21	3.06877	5.42497	2.15595	350	Promoter (2-3kb)	578280	581838	3559	1	2517
Cor0028520.1	Ov1.1_peak_1058	tig00007188	34795	35446	652	*	44	4.27421	8.58606	4.47455	554	Intron (Cor0028520.1/Cor0028520, intron 6 of 6)	24978	59337	34360	2	23891
Cor0028900.1	Ov1.1_peak_1059	tig00007188	525183	525441	259	*	23	3.41937	5.76218	2.32749	60	Promoter (<=1kb)	525709	525903	195	1	-268
Cor0028900.1	Ov1.1_peak_1060	tig00007188	528556	528848	293	*	23	3.41937	5.76218	2.32749	204	Promoter (2-3kb)	525709	525903	195	1	2847
Cor0029550.1	Ov1.1_peak_1061	tig00007188	1101433	1101751	319	*	32	1.96812	7.0166	3.22091	173	Promoter (<=1kb)	1100647	1110323	9677	1	786
Cor0029550.1	Ov1.1_peak_1062	tig00007188	1103894	1105105	1212	*	54	2.65475	9.63772	5.4383	474	Exon (Cor0029550.1/Cor0029550, exon 7 of 17)	1100647	1110323	9677	1	3247
Cor0029980.1	Ov1.1_peak_1063	tig00007188	1786097	1786403	307	*	24	3.36326	5.86778	2.40324	281	Distal Intergenic	1776375	1779178	2804	2	-6919
Cor0030110.1	Ov1.1_peak_1064	tig00007188	1984204	1984708	505	*	24	3.29665	5.94088	2.45172	85	Distal Intergenic	1976130	1979867	3738	2	-4337
Cor0030190.1	Ov1.1_peak_1065	tig00007188	2084593	2084948	356	*	33	3.74748	7.17273	3.30767	84	Downstream (<1kb)	2085329	2089562	4234	2	4614
Cor0030890.1	Ov1.1_peak_1066	tig00007188	2909512	2909872	361	*	72	3.90635	11.5609	7.27232	158	Promoter (1-2kb)	2907743	2910976	3234	1	1769
Cor0031010.1	Ov1.1_peak_1067	tig00007188	3037154	3037431	278	*	32	3.20539	6.99191	3.20098	45	Exon (Cor0031010.1/Cor0031010, exon 12 of 12)	3032386	3037691	5306	1	4768
Cor0031060.1	Ov1.1_peak_1068	tig00007188	3127209	3127460	252	*	23	3.25712	5.64035	2.31052	10	Downstream (<1kb)	3128014	3130542	2529	2	3082
Cor0031470.1	Ov1.1_peak_1069	tig00007188	3536093	3536337	245	*	27	3.10649	6.31201	2.73161	170	Exon (Cor0031470.1/Cor0031470, exon 9 of 9)	3536017	3539549	3533	2	3212
Cor0031500.1	Ov1.1_peak_1070	tig00007188	3560176	3560472	297	*	24	3.36326	5.86778	2.40324	240	Intron (Cor0031500.1/Cor0031500, intron 4 of 8)	3557026	3564817	7792	2	4345
Cor0031910.1	Ov1.1_peak_1071	tig00007188	4169573	4169978	406	*	30	3.59913	6.84476	3.07813	162	Intron (Cor0031920.1/Cor0031920, intron 23 of 23)	4159605	4165238	5634	2	-4335
Cor0178520.1	Ov1.1_peak_1072	tig00007190	580853	581297	445	*	19	3.20566	5.11665	1.95202	111	Exon (Cor0178530.1/Cor0178530, exon 12 of 13)	572149	576679	4531	2	-4174
Cor0097390.1	Ov1.1_peak_1073	tig00007192	630977	631251	275	*	16	2.99194	4.4981	1.6147	57	Intron (Cor0097400.1/Cor0097400, intron 9 of 12)	538866	609878	71013	2	-21099
Cor0097560.1	Ov1.1_peak_1074	tig00007192	1065038	1065382	345	*	19	2.84581	5.08088	1.95202	327	Intron (Cor0097560.1/Cor0097560, intron 1 of 1)	1048162	1097121	48960	1	16876
Cor0097910.1	Ov1.1_peak_1075	tig00007192	1719151	1719424	274	*	22	3.02981	5.52789	2.22996	222	Promoter (2-3kb)	1721646	1724360	2715	1	-2222
Cor0097920.1	Ov1.1_peak_1076	tig00007192	1724095	1724789	695	*	25	3.34662	6.05202	2.53003	118	Promoter (1-2kb)	1726574	1734802	8229	1	-1785
Cor0132270.1	Ov1.1_peak_1077	tig00007203	771610	771855	246	*	24	3.26802	5.87687	2.40943	137	Promoter (<=1kb)	770764	771829	1066	2	0
Cor0132370.1	Ov1.1_peak_1078	tig00007203	844885	845202	318	*	16	2.78418	4.42086	1.6147	60	Promoter (1-2kb)	844025	847165	3141	2	1963
Cor0132630.1	Ov1.1_peak_1079	tig00007203	1102578	1103028	451	*	32	3.78817	7.00541	3.211	121	Exon (Cor0132630.1/Cor0132630, exon 11 of 11)	1102973	1109318	6346	2	6290
Cor0132650.1	Ov1.1_peak_1080	tig00007203	1126316	1126587	272	*	16	2.92796	4.37208	1.61013	190	Exon (Cor0132650.1/Cor0132650, exon 8 of 13)	1123031	1131974	8944	1	3285
Cor0132810.1	Ov1.1_peak_1081	tig00007203	1267057	1267421	365	*	33	3.66295	7.23393	3.34439	129	Exon (Cor0132810.1/Cor0132810, exon 4 of 9)	1265566	1270705	5140	2	3284
Cor0132930.1	Ov1.1_peak_1082	tig00007203	1381125	1381597	473	*	23	3.41937	5.76218	2.32749	141	Distal Intergenic	1370907	1372586	1680	1	10218
Cor0132970.1	Ov1.1_peak_1083	tig00007203	1443737	1444378	642	*	16	2.99194	4.4981	1.6147	44	Promoter (1-2kb)	1442589	1447102	4514	1	1148
Cor0133000.1	Ov1.1_peak_1084	tig00007203	1463137	1463391	255	*	23	3.41937	5.76218	2.32749	37	Intron (Cor0133000.1/Cor0133000, intron 2 of 3)	1459227	1467123	7897	1	3910
Cor0190130.1	Ov1.1_peak_1085	tig00007205	24671	24985	315	*	13	2.15506	3.83462	1.30398	314	Promoter (1-2kb)	24689	26870	2182	2	1885
Cor0190260.1	Ov1.1_peak_1086	tig00007205	111128	111496	369	*	25	3.083	6.0512	2.53003	50	Promoter (1-2kb)	109207	112230	3024	1	1921
Cor0190280.1	Ov1.1_peak_1087	tig00007205	121724	122083	360	*	28	3.43715	6.47978	2.80995	275	Promoter (2-3kb)	119506	122472	2967	1	2218
Cor0200000.1	Ov1.1_peak_1088	tig00007207	223295	223608	314	*	33	3.66295	7.23393	3.34439	132	Distal Intergenic	229486	231887	2402	1	-5878
Cor0200000.1	Ov1.1_peak_1089	tig00007207	228594	228957	364	*	20	2.88637	5.18034	2.00624	118	Promoter (<=1kb)	229486	231887	2402	1	-529
Cor0200050.1	Ov1.1_peak_1090	tig00007207	330735	331120	386	*	58	4.26218	10.0363	5.81523	188	Exon (Cor0200060.1/Cor0200060, exon 16 of 19)	324308	325093	786	2	-5642
Cor0200060.1	Ov1.1_peak_1091	tig00007207	340124	340664	541	*	82	5.04795	12.6171	8.28947	179	Promoter (2-3kb)	328743	343581	14839	2	2917
Cor0200060.1	Ov1.1_peak_1092	tig00007207	340993	341280	288	*	90	4.49269	13.4405	9.08692	177	Promoter (2-3kb)	328743	343581	14839	2	2301
Cor0193530.1	Ov1.1_peak_1093	tig00007209	75355	75741	387	*	28	3.12548	6.56482	2.86825	331	Exon (Cor0193530.1/Cor0193530, exon 4 of 5)	74615	80227	5613	2	4486
Cor0193900.1	Ov1.1_peak_1094	tig00007209	417970	418372	403	*	16	2.99194	4.4981	1.6147	389	Promoter (1-2kb)	414520	416543	2024	2	-1427
Cor0193930.1	Ov1.1_peak_1095	tig00007209	443408	443854	447	*	44	4.27421	8.58606	4.47455	349	Intron (Cor0193930.1/Cor0193930, intron 3 of 4)	442565	447157	4593	2	3303
Cor0116500.1	Ov1.1_peak_1096	tig00007211	439047	439428	382	*	20	2.80471	5.32361	2.0894	327	Promoter (1-2kb)	437446	440184	2739	1	1601
Cor0116720.1	Ov1.1_peak_1097	tig00007211	666646	666950	305	*	24	3.1902	5.90873	2.43576	243	Promoter (1-2kb)	668477	668800	324	1	-1527
Cor0116870.1	Ov1.1_peak_1098	tig00007211	865626	866020	395	*	23	3.41011	5.74337	2.32749	75	Promoter (1-2kb)	863640	867842	4203	1	1986
Cor0116900.1	Ov1.1_peak_1099	tig00007211	892668	892972	305	*	28	3.5611	6.52139	2.83311	148	Promoter (2-3kb)	895785	897201	1417	1	-2813
Cor0116900.1	Ov1.1_peak_1100	tig00007211	895831	896118	288	*	16	2.87393	4.44032	1.6147	21	Promoter (<=1kb)	895785	897201	1417	1	46
Cor0116960.1	Ov1.1_peak_1101	tig00007211	948852	949099	248	*	34	3.50821	7.34674	3.43519	132	Exon (Cor0116960.1/Cor0116960, exon 8 of 9)	947819	952167	4349	2	3068
Cor0117420.1	Ov1.1_peak_1102	tig00007211	1447085	1447333	249	*	22	3.15405	5.61979	2.29966	109	Exon (Cor0117420.1/Cor0117420, exon 8 of 9)	1447119	1450879	3761	2	3546
Cor0117580.1	Ov1.1_peak_1103	tig00007211	1611165	1611623	459	*	23	3.18739	5.6954	2.32749	327	Promoter (1-2kb)	1612774	1616723	3950	1	-1151
Cor0117680.1	Ov1.1_peak_1104	tig00007211	1709742	1710019	278	*	38	3.84609	7.9119	3.88989	173	Promoter (1-2kb)	1711501	1715545	4045	1	-1482
Cor0179910.1	Ov1.1_peak_1105	tig00007213	474089	474340	252	*	27	3.63308	6.43319	2.76981	57	Distal Intergenic	482702	512422	29721	1	-8362
Cor0206110.1	Ov1.1_peak_1106	tig00007214	74593	74932	340	*	51	4.35245	9.35333	5.16823	153	Exon (Cor0206110.1/Cor0206110, exon 3 of 10)	63704	78925	15222	1	10889
Cor0206130.1	Ov1.1_peak_1107	tig00007214	105926	106215	290	*	58	4.70163	10.1269	5.89342	172	Promoter (2-3kb)	105084	108922	3839	2	2707
Cor0100940.1	Ov1.1_peak_1108	tig00007215	247291	247599	309	*	34	3.44493	7.41833	3.49438	206	Promoter (1-2kb)	246200	250119	3920	1	1091
Cor0100960.1	Ov1.1_peak_1109	tig00007215	291486	291980	495	*	25	3.18928	6.11397	2.5764	253	Exon (Cor0100960.1/Cor0100960, exon 11 of 16)	289670	305342	15673	2	13362
Cor0101100.1	Ov1.1_peak_1110	tig00007215	517631	517940	310	*	38	4.0605	7.8463	3.83978	163	Distal Intergenic	526026	534898	8873	1	-8086
Cor0101400.1	Ov1.1_peak_1111	tig00007215	1214114	1214471	358	*	32	3.84679	7.1283	3.26768	72	Intron (Cor0101400.1/Cor0101400, intron 7 of 14)	1190993	1226508	35516	1	23121
Cor0101710.1	Ov1.1_peak_1112	tig00007215	2013669	2013935	267	*	15	2.41274	4.251	1.53153	3	Intron (Cor0101710.1/Cor0101710, intron 4 of 6)	2004077	2025197	21121	1	9592
Cor0196870.1	Ov1.1_peak_1113	tig00007217	419070	419628	559	*	223	2.44743	27.0068	22.3414	461	Distal Intergenic	397365	408940	11576	2	-10130
Cor0147580.1	Ov1.1_peak_1114	tig00007219	144825	145249	425	*	20	2.82409	5.20116	2.01642	332	Distal Intergenic	154581	158875	4295	1	-9332
Cor0147580.1	Ov1.1_peak_1115	tig00007219	147007	148209	1203	*	38	3.49281	7.77826	3.81321	622	Distal Intergenic	154581	158875	4295	1	-6372
Cor0147670.1	Ov1.1_peak_1116	tig00007219	318323	318635	313	*	20	3.16542	5.23818	2.03219	178	Promoter (<=1kb)	302297	318022	15726	2	-301
Cor0147730.1	Ov1.1_peak_1117	tig00007219	469183	469573	391	*	21	3.27135	5.45866	2.18049	215	Exon (Cor0147720.1/Cor0147720, exon 10 of 12)	493284	501666	8383	1	-23711
Cor0147810.1	Ov1.1_peak_1118	tig00007219	682435	682841	407	*	23	3.41937	5.76218	2.32749	262	Intron (Cor0147810.1/Cor0147810, intron 10 of 11)	682056	687985	5930	2	5144
Cor0147820.1	Ov1.1_peak_1119	tig00007219	732309	732567	259	*	28	3.5611	6.52139	2.83311	89	Intron (Cor0147820.1/Cor0147820, intron 7 of 18)	705387	746050	40664	2	13483
Cor0147960.1	Ov1.1_peak_1120	tig00007219	1026288	1026552	265	*	19	3.20566	5.11665	1.95202	28	Promoter (1-2kb)	1028309	1057504	29196	1	-1757
Cor0057630.1	Ov1.1_peak_1121	tig00007228	1276277	1276559	283	*	25	3.27783	6.11345	2.5764	197	Downstream (<1kb)	1277011	1279970	2960	2	3411
Cor0057800.1	Ov1.1_peak_1122	tig00007228	1794396	1794704	309	*	19	3.15021	5.00542	1.95108	52	Exon (Cor0057790.1/Cor0057790, exon 11 of 14)	1797331	1802123	4793	2	7419
Cor0057800.1	Ov1.1_peak_1123	tig00007228	1796030	1796286	257	*	27	3.63308	6.43319	2.76981	129	Downstream (1-2kb)	1797331	1802123	4793	2	5837
Cor0058040.1	Ov1.1_peak_1124	tig00007228	2373161	2373696	536	*	27	3.63308	6.43319	2.76981	108	Intron (Cor0058040.1/Cor0058040, intron 1 of 2)	2370740	2376915	6176	2	3219
Cor0150530.1	Ov1.1_peak_1125	tig00007230	236823	237177	355	*	38	4.05812	7.84127	3.83978	183	Exon (Cor0150530.1/Cor0150530, exon 15 of 17)	235971	254495	18525	2	17318
Cor0150560.1	Ov1.1_peak_1126	tig00007230	296309	296613	305	*	51	4.48792	9.34657	5.16336	119	Exon (Cor0150560.1/Cor0150560, exon 5 of 32)	285611	347588	61978	1	10698
Cor0150570.1	Ov1.1_peak_1127	tig00007230	337063	337399	337	*	30	3.4984	6.85259	3.08475	189	Exon (Cor0150560.1/Cor0150560, exon 17 of 32)	349888	353023	3136	1	-12489
Cor0150640.1	Ov1.1_peak_1128	tig00007230	445735	446035	301	*	27	3.63308	6.43319	2.76981	117	Exon (Cor0150630.1/Cor0150630, exon 16 of 16)	450961	457583	6623	1	-4926
Cor0188100.1	Ov1.1_peak_1129	tig00007232	266367	266847	481	*	17	2.93036	4.73877	1.76678	175	Exon (Cor0188100.1/Cor0188100, exon 9 of 10)	266337	273309	6973	2	6462
Cor0188160.1	Ov1.1_peak_1130	tig00007232	349402	349757	356	*	16	2.53394	4.44315	1.6147	129	Exon (Cor0188160.1/Cor0188160, exon 13 of 14)	349401	359966	10566	2	10209
Cor0058320.1	Ov1.1_peak_1131	tig00007242	80831	81306	476	*	32	3.84679	7.1283	3.26768	414	Intron (Cor0058320.1/Cor0058320, intron 3 of 7)	75606	97893	22288	1	5225
Cor0058350.1	Ov1.1_peak_1132	tig00007242	147383	147639	257	*	38	4.0605	7.8463	3.83978	157	Distal Intergenic	162266	163525	1260	1	-14627
Cor0058410.1	Ov1.1_peak_1133	tig00007242	303056	303353	298	*	63	4.64254	10.6427	6.39051	109	Promoter (2-3kb)	306043	315775	9733	1	-2690
Cor0058560.1	Ov1.1_peak_1134	tig00007242	451973	452513	541	*	15	2.5376	4.30721	1.5608	206	Promoter (1-2kb)	453802	457787	3986	1	-1289
Cor0058630.1	Ov1.1_peak_1135	tig00007242	541694	541941	248	*	16	2.99194	4.4981	1.6147	57	Distal Intergenic	550510	553620	3111	2	11679
Cor0058720.1	Ov1.1_peak_1136	tig00007242	639644	640025	382	*	16	2.71089	4.42113	1.6147	32	Exon (Cor0058720.1/Cor0058720, exon 7 of 7)	627141	639950	12810	1	12503
Cor0058730.1	Ov1.1_peak_1137	tig00007242	656038	656452	415	*	13	2.77823	3.90823	1.30398	367	Promoter (2-3kb)	641849	653816	11968	2	-2222
Cor0058970.1	Ov1.1_peak_1138	tig00007242	1110627	1111112	486	*	29	3.4036	6.62925	2.91474	434	Promoter (1-2kb)	1105449	1108801	3353	2	-1826
Cor0059100.1	Ov1.1_peak_1139	tig00007242	1265420	1265749	330	*	25	3.23925	6.02361	2.50641	226	Promoter (<=1kb)	1266304	1270469	4166	1	-555
Cor0059200.1	Ov1.1_peak_1140	tig00007242	1433151	1433900	750	*	32	3.84679	7.1283	3.26768	587	Exon (Cor0059190.1/Cor0059190, exon 26 of 35)	1447161	1450096	2936	1	-13261
Cor0059400.1	Ov1.1_peak_1141	tig00007242	1698687	1699087	401	*	18	2.89828	4.84893	1.84021	393	Intron (Cor0059400.1/Cor0059400, intron 3 of 3)	1697774	1707409	9636	2	8322
Cor0059440.1	Ov1.1_peak_1142	tig00007242	1756264	1756662	399	*	16	2.99194	4.4981	1.6147	259	Intron (Cor0059440.1/Cor0059440, intron 5 of 8)	1750935	1760431	9497	1	5329
Cor0059880.1	Ov1.1_peak_1143	tig00007242	2213775	2214039	265	*	55	4.16976	9.80383	5.59671	138	Promoter (2-3kb)	2208135	2211328	3194	2	-2447
Cor0060010.1	Ov1.1_peak_1144	tig00007242	2348930	2349199	270	*	18	2.97477	4.83424	1.84021	149	Promoter (1-2kb)	2350583	2351461	879	1	-1384
Cor0060080.1	Ov1.1_peak_1145	tig00007242	2422285	2422654	370	*	20	3.21252	5.33656	2.09307	317	Promoter (2-3kb)	2414711	2419510	4800	2	-2775
Cor0060130.1	Ov1.1_peak_1146	tig00007242	2478115	2478412	298	*	40	3.81503	8.1005	4.05762	88	Exon (Cor0060130.1/Cor0060130, exon 8 of 11)	2474911	2482910	8000	2	4498
Cor0060240.1	Ov1.1_peak_1147	tig00007242	2639520	2639777	258	*	17	2.93036	4.73877	1.76678	252	Distal Intergenic	2615650	2620598	4949	1	23870
Cor0106180.1	Ov1.1_peak_1148	tig00007244	145286	145557	272	*	17	2.92073	4.71802	1.76425	93	Promoter (1-2kb)	139615	143516	3902	2	-1770
Cor0106300.1	Ov1.1_peak_1149	tig00007244	267719	268008	290	*	51	4.48792	9.34657	5.16336	172	Promoter (<=1kb)	267905	281412	13508	1	0
Cor0106340.1	Ov1.1_peak_1150	tig00007244	341585	341883	299	*	15	2.41274	4.251	1.53153	238	Exon (Cor0106340.1/Cor0106340, exon 6 of 7)	341512	347892	6381	2	6009
Cor0106490.1	Ov1.1_peak_1151	tig00007244	653770	654020	251	*	28	3.46208	6.53644	2.84517	123	Promoter (<=1kb)	652001	654390	2390	2	370
Cor0106550.1	Ov1.1_peak_1152	tig00007244	709145	709445	301	*	17	2.93036	4.73877	1.76678	149	Distal Intergenic	712735	719475	6741	1	-3290
Cor0106710.1	Ov1.1_peak_1153	tig00007244	906076	906456	381	*	20	3.16542	5.23818	2.03219	54	Intron (Cor0106730.1/Cor0106730, intron 6 of 6)	887394	892213	4820	2	-13863
Cor0106890.1	Ov1.1_peak_1154	tig00007244	1239778	1240080	303	*	40	3.59471	8.0496	4.01191	86	Promoter (2-3kb)	1236272	1237738	1467	2	-2040
Cor0107150.1	Ov1.1_peak_1155	tig00007244	1570285	1570580	296	*	59	3.97703	10.1371	5.9035	135	Downstream (1-2kb)	1566174	1567760	1587	1	4111
Cor0107610.1	Ov1.1_peak_1156	tig00007244	1991563	1993280	1718	*	153	7.05244	19.817	15.3081	1495	Promoter (<=1kb)	1990739	1992483	1745	2	0
Cor0191280.1	Ov1.1_peak_1157	tig00007246	60326	60673	348	*	32	3.84679	7.1283	3.26768	261	Promoter (2-3kb)	57733	60416	2684	1	2593
Cor0191360.1	Ov1.1_peak_1158	tig00007246	156052	156307	256	*	16	2.69603	4.54765	1.64913	20	Exon (Cor0191370.1/Cor0191370, exon 30 of 30)	151969	153895	1927	1	4083
Cor0191470.1	Ov1.1_peak_1159	tig00007246	251898	252340	443	*	32	3.68955	7.04535	3.24603	329	Promoter (<=1kb)	249806	251979	2174	2	0
Cor0191590.1	Ov1.1_peak_1160	tig00007246	332309	332716	408	*	25	3.28912	6.13966	2.59483	290	Exon (Cor0191600.1/Cor0191600, exon 9 of 16)	320109	324328	4220	1	12200
Cor0191600.1	Ov1.1_peak_1161	tig00007246	339435	339771	337	*	19	3.07725	5.05254	1.95202	52	Intron (Cor0191600.1/Cor0191600, intron 3 of 15)	325400	348673	23274	2	8902
Cor0191660.1	Ov1.1_peak_1162	tig00007246	403269	403594	326	*	32	3.4356	7.16388	3.29951	110	Promoter (<=1kb)	404394	405206	813	1	-800
Cor0148310.1	Ov1.1_peak_1163	tig00007249	289102	289359	258	*	38	4.0605	7.8463	3.83978	127	Exon (Cor0148300.1/Cor0148300, exon 6 of 7)	291550	294650	3101	2	5291
Cor0148620.1	Ov1.1_peak_1164	tig00007249	561313	561634	322	*	21	3.06877	5.42497	2.15595	90	Distal Intergenic	556558	560867	4310	1	4755
Cor0148640.1	Ov1.1_peak_1165	tig00007249	570624	570885	262	*	33	3.66295	7.23393	3.34439	119	Promoter (2-3kb)	567680	569326	1647	1	2944
Cor0148690.1	Ov1.1_peak_1166	tig00007249	676986	677295	310	*	49	4.25566	9.13354	4.97976	69	Distal Intergenic	673396	675273	1878	1	3590
Cor0032290.1	Ov1.1_peak_1167	tig00007253	364639	364917	279	*	16	2.99194	4.4981	1.6147	267	Promoter (<=1kb)	363815	365092	1278	2	175
Cor0032580.1	Ov1.1_peak_1168	tig00007253	779861	780126	266	*	20	3.1135	5.32787	2.0894	153	Promoter (<=1kb)	779806	780920	1115	2	794
Cor0032840.1	Ov1.1_peak_1169	tig00007253	1208882	1209442	561	*	51	4.35245	9.35333	5.16823	325	Distal Intergenic	1212914	1214658	1745	1	-3472
Cor0032920.1	Ov1.1_peak_1170	tig00007253	1542746	1543083	338	*	19	3.20566	5.11665	1.95202	144	Distal Intergenic	1548946	1553678	4733	2	10595
Cor0033450.1	Ov1.1_peak_1171	tig00007253	3941740	3942021	282	*	27	3.63308	6.43319	2.76981	99	Promoter (2-3kb)	3939863	3944581	4719	2	2560
Cor0033550.1	Ov1.1_peak_1172	tig00007253	4096732	4097056	325	*	23	3.36023	5.64154	2.31052	268	Promoter (2-3kb)	4094617	4097382	2766	1	2115
Cor0158880.1	Ov1.1_peak_1173	tig00007256	38749	39013	265	*	18	2.72567	4.78303	1.80335	3	Intron (Cor0158870.1/Cor0158870, intron 8 of 8)	49671	53042	3372	1	-10658
Cor0159250.1	Ov1.1_peak_1174	tig00007256	820670	821647	978	*	36	3.69907	7.56758	3.62475	131	Promoter (<=1kb)	820590	821747	1158	1	80
Cor0159320.1	Ov1.1_peak_1175	tig00007256	931047	931303	257	*	21	3.1607	5.43117	2.15952	212	Distal Intergenic	927632	929691	2060	1	3415
Cor0045510.1	Ov1.1_peak_1176	tig00007263	1554091	1554454	364	*	17	2.96758	4.63393	1.70281	343	Promoter (1-2kb)	1552215	1557526	5312	1	1876
Cor0045630.1	Ov1.1_peak_1177	tig00007263	1843729	1843976	248	*	26	3.4291	6.23398	2.66851	59	Downstream (<1kb)	1844383	1849553	5171	2	5577
Cor0045740.1	Ov1.1_peak_1178	tig00007263	2093219	2093471	253	*	17	2.68288	4.6758	1.73201	215	Downstream (1-2kb)	2094830	2101688	6859	2	8217
Cor0045750.1	Ov1.1_peak_1179	tig00007263	2111324	2111800	477	*	32	3.72554	7.1246	3.26768	78	Intron (Cor0045750.1/Cor0045750, intron 12 of 13)	2110270	2117092	6823	2	5292
Cor0085840.1	Ov1.1_peak_1180	tig00007265	174620	174866	247	*	17	2.93036	4.73877	1.76678	201	Intron (Cor0085850.1/Cor0085850, intron 24 of 26)	170677	171831	1155	1	3943
Cor0085990.1	Ov1.1_peak_1181	tig00007265	441285	441579	295	*	16	2.99194	4.4981	1.6147	246	Intron (Cor0085990.1/Cor0085990, intron 5 of 6)	434668	448952	14285	1	6617
Cor0086000.1	Ov1.1_peak_1182	tig00007265	448604	448945	342	*	23	3.41937	5.76218	2.32749	157	Exon (Cor0085990.1/Cor0085990, exon 7 of 7)	452618	453639	1022	1	-3673
Cor0086200.1	Ov1.1_peak_1183	tig00007265	863987	864235	249	*	27	3.63308	6.43319	2.76981	78	Distal Intergenic	853607	857018	3412	2	-6969
Cor0086300.1	Ov1.1_peak_1184	tig00007265	1060977	1061389	413	*	23	3.41937	5.76218	2.32749	257	Promoter (2-3kb)	1063547	1067744	4198	1	-2158
Cor0086300.1	Ov1.1_peak_1185	tig00007265	1065432	1066049	618	*	26	3.14537	6.21048	2.64997	112	Promoter (1-2kb)	1063547	1067744	4198	1	1885
Cor0086360.1	Ov1.1_peak_1186	tig00007265	1180365	1180650	286	*	22	3.02981	5.52789	2.22996	196	Intron (Cor0086370.1/Cor0086370, intron 17 of 26)	1155987	1162012	6026	1	24378
Cor0086600.1	Ov1.1_peak_1187	tig00007265	1584949	1585251	303	*	27	3.63308	6.43319	2.76981	190	Distal Intergenic	1592760	1594520	1761	2	9269
Cor0087210.1	Ov1.1_peak_1188	tig00007265	2399213	2399564	352	*	57	4.62031	9.94936	5.73246	210	Promoter (1-2kb)	2398067	2399002	936	1	1146
Cor0161620.1	Ov1.1_peak_1189	tig00007269	328214	328465	252	*	18	2.89828	4.84893	1.84021	57	Promoter (1-2kb)	326525	328344	1820	1	1689
Cor0161630.1	Ov1.1_peak_1190	tig00007269	333324	333601	278	*	33	3.79969	7.28677	3.38606	184	Promoter (2-3kb)	335660	337233	1574	1	-2059
Cor0161770.1	Ov1.1_peak_1191	tig00007269	571112	571534	423	*	29	3.01266	6.63889	2.91769	254	Intron (Cor0161770.1/Cor0161770, intron 1 of 5)	560588	655925	95338	1	10524
Cor0161820.1	Ov1.1_peak_1192	tig00007269	702676	703080	405	*	28	3.4798	6.57659	2.86873	99	Promoter (2-3kb)	705708	707433	1726	1	-2628
Cor0161940.1	Ov1.1_peak_1193	tig00007269	887128	887402	275	*	1000	2.55887	159.201	152.511	133	Promoter (1-2kb)	873040	888510	15471	2	1108
Cor0215800.1	Ov1.1_peak_1194	tig00007271	67559	68221	663	*	21	3.06877	5.42497	2.15595	654	Promoter (1-2kb)	66109	70616	4508	1	1450
Cor0123060.1	Ov1.1_peak_1195	tig00007273	370480	370763	284	*	18	2.89828	4.84893	1.84021	208	Intron (Cor0123060.1/Cor0123060, intron 1 of 9)	366969	376034	9066	1	3511
Cor0123070.1	Ov1.1_peak_1196	tig00007273	395147	395617	471	*	19	3.20566	5.11665	1.95202	142	Exon (Cor0123070.1/Cor0123070, exon 4 of 4)	391654	395549	3896	1	3493
Cor0123300.1	Ov1.1_peak_1197	tig00007273	708811	709102	292	*	17	2.52764	4.71602	1.76425	32	Promoter (<=1kb)	706927	708298	1372	2	-513
Cor0123430.1	Ov1.1_peak_1198	tig00007273	808733	809063	331	*	19	3.20566	5.11665	1.95202	56	Promoter (1-2kb)	797033	807295	10263	2	-1438
Cor0123550.1	Ov1.1_peak_1199	tig00007273	1066118	1066391	274	*	23	3.41937	5.76218	2.32749	211	Exon (Cor0123550.1/Cor0123550, exon 8 of 9)	1059058	1071823	12766	1	7060
Cor0123720.1	Ov1.1_peak_1200	tig00007273	1235975	1236227	253	*	20	2.80471	5.32361	2.0894	77	Distal Intergenic	1229187	1232381	3195	2	-3594
Cor0213640.1	Ov1.1_peak_1201	tig00007274	141839	142253	415	*	29	3.53254	6.69561	2.9616	156	Intron (Cor0213640.1/Cor0213640, intron 3 of 4)	138710	146419	7710	1	3129
Cor0213680.1	Ov1.1_peak_1202	tig00007274	171859	172615	757	*	19	2.84581	5.08088	1.95202	739	Exon (Cor0213680.1/Cor0213680, exon 13 of 14)	171623	183528	11906	2	10913
Cor0213700.1	Ov1.1_peak_1203	tig00007274	189995	190492	498	*	60	4.37299	10.3116	6.0697	201	Promoter (<=1kb)	189525	191162	1638	2	670
Cor0087500.1	Ov1.1_peak_1204	tig00007282	685715	686054	340	*	19	3.20566	5.11665	1.95202	187	Exon (Cor0087490.1/Cor0087490, exon 14 of 21)	693365	698408	5044	1	-7311
Cor0087500.1	Ov1.1_peak_1205	tig00007282	690082	690383	302	*	19	2.84762	5.08533	1.95202	294	Promoter (2-3kb)	693365	698408	5044	1	-2982
Cor0087500.1	Ov1.1_peak_1206	tig00007282	719263	719564	302	*	16	2.41513	4.39102	1.6147	248	Distal Intergenic	693365	698408	5044	1	25898
Cor0087500.1	Ov1.1_peak_1207	tig00007282	736520	736838	319	*	23	3.41937	5.76218	2.32749	249	Distal Intergenic	693365	698408	5044	1	43155
Cor0087520.1	Ov1.1_peak_1208	tig00007282	850605	850919	315	*	23	3.41937	5.76218	2.32749	133	Distal Intergenic	853952	878141	24190	1	-3033
Cor0087800.1	Ov1.1_peak_1209	tig00007282	1581502	1581912	411	*	1000	2.89326	189.319	181.985	293	Intron (Cor0087790.1/Cor0087790, intron 8 of 11)	1592141	1594636	2496	1	-10229
Cor0087840.1	Ov1.1_peak_1210	tig00007282	1776903	1777249	347	*	14	2.81096	4.13927	1.45843	345	Distal Intergenic	1787162	1799917	12756	2	22668
Cor0088020.1	Ov1.1_peak_1211	tig00007282	2286261	2286542	282	*	28	3.5611	6.52139	2.83311	200	Distal Intergenic	2278143	2279258	1116	2	-7003
Cor0068040.1	Ov1.1_peak_1212	tig00007285	415043	415351	309	*	20	3.16542	5.23818	2.03219	240	Exon (Cor0068050.1/Cor0068050, exon 16 of 25)	407930	408118	189	2	-6925
Cor0068110.1	Ov1.1_peak_1213	tig00007285	470045	470499	455	*	27	3.07183	6.41769	2.76981	381	Promoter (<=1kb)	469810	470585	776	2	86
Cor0068130.1	Ov1.1_peak_1214	tig00007285	495384	495751	368	*	18	2.52491	4.8528	1.84229	42	Promoter (1-2kb)	495098	496834	1737	2	1083
Cor0068140.1	Ov1.1_peak_1215	tig00007285	500299	500612	314	*	18	2.82411	4.85392	1.84229	66	Promoter (1-2kb)	498448	500547	2100	1	1851
Cor0068150.1	Ov1.1_peak_1216	tig00007285	506549	506865	317	*	30	3.29515	6.80504	3.04354	206	Intron (Cor0068150.1/Cor0068150, intron 7 of 8)	500943	513832	12890	2	6967
Cor0068450.1	Ov1.1_peak_1217	tig00007285	857431	857688	258	*	39	3.66582	7.98703	3.95891	93	Downstream (1-2kb)	850354	851345	992	2	-6086
Cor0068560.1	Ov1.1_peak_1218	tig00007285	979956	980200	245	*	24	3.4133	5.97401	2.47661	158	Promoter (1-2kb)	978120	982042	3923	2	1842
Cor0068610.1	Ov1.1_peak_1219	tig00007285	1021611	1021920	310	*	28	3.4798	6.57659	2.86873	160	Intron (Cor0068600.1/Cor0068600, intron 11 of 12)	1029326	1031549	2224	1	-7406
Cor0068650.1	Ov1.1_peak_1220	tig00007285	1066678	1067016	339	*	25	3.23925	6.02361	2.50641	209	Downstream (1-2kb)	1068144	1070969	2826	2	3953
Cor0068710.1	Ov1.1_peak_1221	tig00007285	1107265	1107554	290	*	19	2.80578	4.98215	1.93207	9	Promoter (<=1kb)	1106406	1112193	5788	1	859
Cor0068820.1	Ov1.1_peak_1222	tig00007285	1209599	1209867	269	*	16	2.99194	4.4981	1.6147	9	Promoter (1-2kb)	1207727	1212202	4476	1	1872
Cor0068820.1	Ov1.1_peak_1223	tig00007285	1214984	1215237	254	*	24	3.08966	5.86943	2.40357	192	Distal Intergenic	1207727	1212202	4476	1	7257
Cor0069140.1	Ov1.1_peak_1224	tig00007285	1587202	1587656	455	*	19	3.20566	5.11665	1.95202	31	Exon (Cor0069140.1/Cor0069140, exon 8 of 13)	1584607	1593504	8898	2	5848
Cor0069780.1	Ov1.1_peak_1225	tig00007285	2259362	2259640	279	*	16	2.69603	4.54765	1.64913	242	Promoter (1-2kb)	2258106	2261120	3015	1	1256
Cor0070010.1	Ov1.1_peak_1226	tig00007285	2626323	2626960	638	*	20	2.82409	5.20116	2.01642	325	Promoter (2-3kb)	2629085	2631541	2457	1	-2125
Cor0070010.1	Ov1.1_peak_1227	tig00007285	2631612	2632061	450	*	13	2.40724	3.97063	1.34757	431	Promoter (2-3kb)	2629085	2631541	2457	1	2527
Cor0162100.1	Ov1.1_peak_1228	tig00007287	199164	199432	269	*	19	3.20566	5.11665	1.95202	139	Promoter (2-3kb)	195658	196170	513	2	-2994
Cor0166130.1	Ov1.1_peak_1229	tig00007291	335387	335652	266	*	33	3.75893	7.19781	3.32111	211	Exon (Cor0166140.1/Cor0166140, exon 13 of 25)	309530	314796	5267	2	-20591
Cor0166160.1	Ov1.1_peak_1230	tig00007291	371370	371733	364	*	41	4.09752	8.20498	4.15071	192	Promoter (<=1kb)	367754	372224	4471	2	491
Cor0166530.1	Ov1.1_peak_1231	tig00007291	843518	843803	286	*	16	2.99194	4.4981	1.6147	161	Promoter (2-3kb)	845780	846118	339	2	2315
Cor0203540.1	Ov1.1_peak_1232	tig00007293	2667	2956	290	*	27	3.63308	6.43319	2.76981	55	Distal Intergenic	18917	23886	4970	2	20930
Cor0203630.1	Ov1.1_peak_1233	tig00007293	124474	124799	326	*	29	3.40974	6.6438	2.91769	149	Promoter (2-3kb)	124505	126953	2449	2	2154
Cor0193220.1	Ov1.1_peak_1234	tig00007294	155218	155595	378	*	19	2.84581	5.08088	1.95202	177	Exon (Cor0193220.1/Cor0193220, exon 2 of 4)	150370	159531	9162	2	3936
Cor0193390.1	Ov1.1_peak_1235	tig00007294	380724	381074	351	*	251	2.61354	29.9232	25.193	152	Distal Intergenic	390380	404326	13947	1	-9306
Cor0193400.1	Ov1.1_peak_1236	tig00007294	403368	403615	248	*	19	3.20566	5.11665	1.95202	153	Intron (Cor0193390.1/Cor0193390, intron 9 of 10)	410050	410208	159	1	-6435
Cor0033810.1	Ov1.1_peak_1237	tig00007297	352210	352747	538	*	511	2.64037	56.4002	51.1314	146	Promoter (<=1kb)	352493	352711	219	2	0
Cor0033810.1	Ov1.1_peak_1238	tig00007297	353003	353516	514	*	58	1.37422	10.0605	5.83737	168	Promoter (<=1kb)	352493	352711	219	2	-292
Cor0033840.1	Ov1.1_peak_1239	tig00007297	403910	404159	250	*	23	3.41937	5.76218	2.32749	147	Downstream (<1kb)	394377	400627	6251	2	-3283
Cor0034330.1	Ov1.1_peak_1240	tig00007297	3125658	3125922	265	*	44	4.27421	8.58606	4.47455	150	Downstream (1-2kb)	3127692	3145260	17569	2	19338
Cor0034330.1	Ov1.1_peak_1241	tig00007297	3127636	3128214	579	*	33	3.66295	7.23393	3.34439	406	Exon (Cor0034330.1/Cor0034330, exon 13 of 14)	3127692	3145260	17569	2	17046
Cor0034390.1	Ov1.1_peak_1242	tig00007297	3273902	3274319	418	*	21	2.981	5.41037	2.1553	312	Promoter (<=1kb)	3270898	3274488	3591	2	169
Cor0144000.1	Ov1.1_peak_1243	tig00007300	194882	195141	260	*	29	3.34874	6.72056	2.97674	82	Intron (Cor0144010.1/Cor0144010, intron 15 of 16)	162295	165230	2936	2	-29652
Cor0144080.1	Ov1.1_peak_1244	tig00007300	374107	374454	348	*	24	2.93827	5.86134	2.40324	126	Promoter (<=1kb)	367670	374335	6666	2	0
Cor0144120.1	Ov1.1_peak_1245	tig00007300	424781	425091	311	*	21	2.981	5.41037	2.1553	125	Distal Intergenic	430749	445642	14894	1	-5658
Cor0144190.1	Ov1.1_peak_1246	tig00007300	749249	749581	333	*	26	3.14537	6.21048	2.64997	187	Distal Intergenic	768010	776508	8499	1	-18429
Cor0144200.1	Ov1.1_peak_1247	tig00007300	842253	842512	260	*	23	3.41937	5.76218	2.32749	93	Distal Intergenic	803654	818450	14797	2	-23803
Cor0118100.1	Ov1.1_peak_1248	tig00007302	1150722	1150974	253	*	34	3.44493	7.41833	3.49438	111	Intron (Cor0118100.1/Cor0118100, intron 5 of 14)	1119230	1155477	36248	2	4503
Cor0196620.1	Ov1.1_peak_1249	tig00007304	144295	144722	428	*	20	3.1135	5.32787	2.0894	118	Distal Intergenic	151426	161316	9891	2	16594
Cor0151180.1	Ov1.1_peak_1250	tig00007306	895652	896001	350	*	414	2.31602	46.4928	41.4312	214	Promoter (<=1kb)	896323	896744	422	2	743
Cor0151180.1	Ov1.1_peak_1251	tig00007306	897190	897799	610	*	324	1.66362	37.3495	32.4771	541	Promoter (<=1kb)	896323	896744	422	2	-446
Cor0151190.1	Ov1.1_peak_1252	tig00007306	898472	898829	358	*	648	2.08642	70.3833	64.8836	98	Promoter (<=1kb)	896940	898687	1748	2	0
Cor0185000.1	Ov1.1_peak_1253	tig00007307	43299	43755	457	*	20	3.0223	5.3179	2.0894	107	Intron (Cor0185000.1/Cor0185000, intron 24 of 32)	24873	73529	48657	1	18426
Cor0185130.1	Ov1.1_peak_1254	tig00007307	204273	204527	255	*	17	2.98195	4.66345	1.72688	22	Intron (Cor0185120.1/Cor0185120, intron 6 of 6)	213374	217194	3821	1	-8847
Cor0185140.1	Ov1.1_peak_1255	tig00007307	228637	228939	303	*	18	2.89306	4.83716	1.84021	251	Exon (Cor0185150.1/Cor0185150, exon 14 of 15)	219589	227463	7875	1	9048
Cor0185260.1	Ov1.1_peak_1256	tig00007307	331598	332054	457	*	15	2.41274	4.251	1.53153	8	Distal Intergenic	324315	325610	1296	2	-5988
Cor0185430.1	Ov1.1_peak_1257	tig00007307	496544	496824	281	*	13	2.22747	3.95254	1.33457	26	Exon (Cor0185440.1/Cor0185440, exon 9 of 10)	490175	491600	1426	1	6369
Cor0165720.1	Ov1.1_peak_1258	tig00007309	628211	628557	347	*	19	3.20566	5.11665	1.95202	49	Exon (Cor0165720.1/Cor0165720, exon 6 of 10)	621698	630122	8425	1	6513
Cor0165720.1	Ov1.1_peak_1259	tig00007309	633291	633678	388	*	44	4.27421	8.58606	4.47455	245	Distal Intergenic	621698	630122	8425	1	11593
Cor0211730.1	Ov1.1_peak_1260	tig00007310	98676	99194	519	*	22	2.77164	5.5736	2.26249	203	Promoter (1-2kb)	97667	99136	1470	1	1009
Cor0176890.1	Ov1.1_peak_1261	tig00007311	105801	106066	266	*	23	3.2272	5.78523	2.34642	192	Exon (Cor0176890.1/Cor0176890, exon 7 of 8)	101389	106749	5361	1	4412
Cor0177060.1	Ov1.1_peak_1262	tig00007311	385792	386047	256	*	33	3.75893	7.19781	3.32111	130	Promoter (1-2kb)	384256	387552	3297	2	1505
Cor0177270.1	Ov1.1_peak_1263	tig00007311	592582	592903	322	*	16	2.71089	4.42113	1.6147	294	Exon (Cor0177260.1/Cor0177260, exon 16 of 17)	595278	597740	2463	2	4837
Cor0177290.1	Ov1.1_peak_1264	tig00007311	624491	624788	298	*	19	3.20566	5.11665	1.95202	86	Distal Intergenic	629890	631393	1504	2	6605
Cor0177790.1	Ov1.1_peak_1265	tig00007313	120936	121205	270	*	22	3.31861	5.55615	2.25163	85	Promoter (1-2kb)	119357	122553	3197	2	1348
Cor0177800.1	Ov1.1_peak_1266	tig00007313	134576	134909	334	*	23	3.41937	5.76218	2.32749	311	Promoter (1-2kb)	134945	135976	1032	2	1067
Cor0177860.1	Ov1.1_peak_1267	tig00007313	204898	205266	369	*	27	3.63308	6.43319	2.76981	49	Intron (Cor0177860.1/Cor0177860, intron 2 of 2)	201892	207374	5483	1	3006
Cor0177950.1	Ov1.1_peak_1268	tig00007313	320054	320540	487	*	24	3.29665	5.94088	2.45172	339	Intron (Cor0177940.1/Cor0177940, intron 15 of 17)	323793	327825	4033	1	-3253
Cor0178070.1	Ov1.1_peak_1269	tig00007313	520283	520551	269	*	19	3.20566	5.11665	1.95202	191	Exon (Cor0178070.1/Cor0178070, exon 8 of 8)	515853	520410	4558	1	4430
Cor0196200.1	Ov1.1_peak_1270	tig00007315	401186	401433	248	*	17	2.97606	4.65136	1.71637	194	Distal Intergenic	405017	406354	1338	1	-3584
Cor0138790.1	Ov1.1_peak_1271	tig00007317	338929	339307	379	*	23	3.04288	5.75346	2.32749	61	Promoter (<=1kb)	338232	348288	10057	1	697
Cor0138790.1	Ov1.1_peak_1272	tig00007317	343041	343347	307	*	36	3.4234	7.59124	3.64585	154	Exon (Cor0138790.1/Cor0138790, exon 14 of 24)	338232	348288	10057	1	4809
Cor0138870.1	Ov1.1_peak_1273	tig00007317	484483	484729	247	*	19	3.20566	5.11665	1.95202	80	Exon (Cor0138870.1/Cor0138870, exon 10 of 10)	476236	484754	8519	1	8247
Cor0138970.1	Ov1.1_peak_1274	tig00007317	593838	594140	303	*	15	2.72779	4.29669	1.55533	113	Promoter (1-2kb)	594032	595909	1878	2	1769
Cor0139110.1	Ov1.1_peak_1275	tig00007317	777977	778299	323	*	27	3.63308	6.43319	2.76981	126	Intron (Cor0139100.1/Cor0139100, intron 3 of 3)	784397	785770	1374	2	7471
Cor0139190.1	Ov1.1_peak_1276	tig00007317	969435	969953	519	*	27	3.63308	6.43319	2.76981	463	Exon (Cor0139190.1/Cor0139190, exon 4 of 5)	969749	973772	4024	2	3819
Cor0139240.1	Ov1.1_peak_1277	tig00007317	1132227	1132499	273	*	14	2.79977	4.11685	1.44254	18	Promoter (2-3kb)	1129994	1140008	10015	1	2233
Cor0139360.1	Ov1.1_peak_1278	tig00007317	1289944	1290351	408	*	63	4.351	10.5607	6.31107	217	Exon (Cor0139360.1/Cor0139360, exon 5 of 5)	1290026	1293850	3825	2	3499
Cor0094770.1	Ov1.1_peak_1279	tig00007321	198089	198368	280	*	19	2.90577	5.04656	1.95202	44	Promoter (2-3kb)	195205	202993	7789	1	2884
Cor0095690.1	Ov1.1_peak_1280	tig00007321	2169088	2169509	422	*	26	3.55538	6.27219	2.69934	260	Distal Intergenic	2159034	2164457	5424	2	-4631
Cor0113670.1	Ov1.1_peak_1281	tig00007323	684034	684314	281	*	19	2.84581	5.08088	1.95202	24	Promoter (1-2kb)	685776	687585	1810	1	-1462
Cor0113760.1	Ov1.1_peak_1282	tig00007323	825674	826259	586	*	21	3.2384	5.39038	2.13893	212	Promoter (<=1kb)	824437	827259	2823	2	1000
Cor0113770.1	Ov1.1_peak_1283	tig00007323	863075	863838	764	*	26	3.54064	6.24149	2.67437	488	Intron (Cor0113770.1/Cor0113770, intron 6 of 10)	858757	866387	7631	1	4318
Cor0113880.1	Ov1.1_peak_1284	tig00007323	1191469	1191741	273	*	22	3.1322	5.57009	2.26152	178	Promoter (2-3kb)	1182280	1189377	7098	2	-2092
Cor0217060.1	Ov1.1_peak_1285	tig00007330	151438	151700	263	*	13	2.77823	3.90823	1.30398	242	Promoter (<=1kb)	150296	150445	150	2	-993
Cor0192560.1	Ov1.1_peak_1286	tig00007339	97319	97634	316	*	13	2.54625	4.03682	1.39378	302	Promoter (2-3kb)	100291	106242	5952	1	-2657
Cor0192600.1	Ov1.1_peak_1287	tig00007339	378438	378783	346	*	38	4.0605	7.8463	3.83978	150	Exon (Cor0192600.1/Cor0192600, exon 8 of 10)	372503	380720	8218	1	5935
Cor0192600.1	Ov1.1_peak_1288	tig00007339	379676	379963	288	*	19	3.20566	5.11665	1.95202	58	Exon (Cor0192600.1/Cor0192600, exon 9 of 10)	372503	380720	8218	1	7173
Cor0192660.1	Ov1.1_peak_1289	tig00007339	438160	438860	701	*	30	3.29515	6.80504	3.04354	157	Exon (Cor0192660.1/Cor0192660, exon 4 of 8)	433510	442438	8929	1	4650
Cor0073430.1	Ov1.1_peak_1290	tig00007341	116914	117229	316	*	34	3.50821	7.34674	3.43519	154	Promoter (<=1kb)	116008	117183	1176	1	906
Cor0073490.1	Ov1.1_peak_1291	tig00007341	241954	242309	356	*	18	2.59941	4.92087	1.8985	324	Exon (Cor0073490.1/Cor0073490, exon 12 of 12)	241925	250202	8278	2	7893
Cor0073550.1	Ov1.1_peak_1292	tig00007341	292942	293211	270	*	13	2.77823	3.90823	1.30398	245	Exon (Cor0073550.1/Cor0073550, exon 2 of 5)	291510	297344	5835	2	4133
Cor0073600.1	Ov1.1_peak_1293	tig00007341	324425	324935	511	*	19	3.17009	5.04538	1.95202	91	Promoter (<=1kb)	323058	323786	729	2	-639
Cor0073600.1	Ov1.1_peak_1294	tig00007341	325254	325530	277	*	19	3.20566	5.11665	1.95202	171	Promoter (1-2kb)	323058	323786	729	2	-1468
Cor0073710.1	Ov1.1_peak_1295	tig00007341	556505	556758	254	*	20	2.7277	5.2821	2.07027	67	Intron (Cor0073720.1/Cor0073720, intron 6 of 6)	551392	552639	1248	1	5113
Cor0074110.1	Ov1.1_peak_1296	tig00007341	1069269	1069531	263	*	18	2.97477	4.83424	1.84021	82	Intron (Cor0074110.1/Cor0074110, intron 7 of 7)	1068259	1074680	6422	2	5149
Cor0074230.1	Ov1.1_peak_1297	tig00007341	1241856	1242343	488	*	25	3.4408	6.03212	2.51391	55	Exon (Cor0074230.1/Cor0074230, exon 12 of 17)	1231233	1246061	14829	1	10623
Cor0074240.1	Ov1.1_peak_1298	tig00007341	1244938	1245449	512	*	21	3.18426	5.48252	2.19808	120	Intron (Cor0074230.1/Cor0074230, intron 16 of 16)	1248257	1255984	7728	2	10535
Cor0074300.1	Ov1.1_peak_1299	tig00007341	1440057	1440737	681	*	30	2.96402	6.87014	3.0999	561	Exon (Cor0074300.1/Cor0074300, exon 25 of 37)	1400141	1469959	69819	2	29222
Cor0074300.1	Ov1.1_peak_1300	tig00007341	1443215	1443853	639	*	69	3.46672	11.2157	6.93955	120	Exon (Cor0074300.1/Cor0074300, exon 19 of 37)	1400141	1469959	69819	2	26106
Cor0074470.1	Ov1.1_peak_1301	tig00007341	1629179	1629748	570	*	20	3.04791	5.18329	2.007	135	Distal Intergenic	1643737	1644072	336	2	14324
Cor0074540.1	Ov1.1_peak_1302	tig00007341	1846642	1846895	254	*	13	2.54625	4.03682	1.39378	192	Exon (Cor0074530.1/Cor0074530, exon 7 of 7)	1850952	1852259	1308	2	5364
Cor0074550.1	Ov1.1_peak_1303	tig00007341	1863171	1863455	285	*	13	2.77823	3.90823	1.30398	40	Distal Intergenic	1873671	1877394	3724	1	-10216
Cor0074560.1	Ov1.1_peak_1304	tig00007341	1917164	1917497	334	*	28	3.4798	6.57659	2.86873	186	Distal Intergenic	1880009	1890951	10943	1	37155
Cor0074580.1	Ov1.1_peak_1305	tig00007341	1982732	1983203	472	*	27	3.63308	6.43319	2.76981	364	Exon (Cor0074590.1/Cor0074590, exon 11 of 11)	1972137	1975887	3751	2	-6845
Cor0074650.1	Ov1.1_peak_1306	tig00007341	2043252	2043577	326	*	20	3.1135	5.32787	2.0894	234	Distal Intergenic	2032864	2037962	5099	2	-5290
Cor0075050.1	Ov1.1_peak_1307	tig00007341	2438444	2438714	271	*	14	2.17619	4.11848	1.44398	116	Exon (Cor0075060.1/Cor0075060, exon 25 of 25)	2427062	2436171	9110	1	11382
Cor0104120.1	Ov1.1_peak_1308	tig00007343	36892	37358	467	*	51	4.48792	9.34657	5.16336	227	Promoter (2-3kb)	34497	37087	2591	1	2395
Cor0104310.1	Ov1.1_peak_1309	tig00007343	163178	163456	279	*	18	2.60693	4.78936	1.80852	147	Promoter (<=1kb)	160846	162718	1873	2	-460
Cor0104370.1	Ov1.1_peak_1310	tig00007343	196526	196777	252	*	24	3.39297	5.93092	2.45172	146	Promoter (2-3kb)	194346	201049	6704	1	2180
Cor0104400.1	Ov1.1_peak_1311	tig00007343	242765	243010	246	*	41	3.97799	8.21554	4.16074	129	Exon (Cor0104410.1/Cor0104410, exon 9 of 19)	232125	235174	3050	1	10640
Cor0104410.1	Ov1.1_peak_1312	tig00007343	249988	250262	275	*	13	2.40724	3.97063	1.34757	111	Intron (Cor0104410.1/Cor0104410, intron 2 of 18)	236227	256458	20232	2	6196
Cor0104450.1	Ov1.1_peak_1313	tig00007343	278544	278832	289	*	20	3.04791	5.18329	2.007	165	Promoter (2-3kb)	278209	281483	3275	2	2651
Cor0104520.1	Ov1.1_peak_1314	tig00007343	378933	379262	330	*	19	3.11764	4.93973	1.9118	249	Promoter (1-2kb)	372342	380417	8076	2	1155
Cor0104660.1	Ov1.1_peak_1315	tig00007343	582912	583384	473	*	16	2.9241	4.54431	1.64913	28	Intron (Cor0104660.1/Cor0104660, intron 4 of 6)	577999	588874	10876	1	4913
Cor0104720.1	Ov1.1_peak_1316	tig00007343	709620	710011	392	*	24	3.29665	5.94088	2.45172	131	Exon (Cor0104720.1/Cor0104720, exon 3 of 5)	702266	710998	8733	1	7354
Cor0104770.1	Ov1.1_peak_1317	tig00007343	806777	807036	260	*	27	3.63308	6.43319	2.76981	136	Downstream (<1kb)	807713	811931	4219	2	4895
Cor0104860.1	Ov1.1_peak_1318	tig00007343	945359	945640	282	*	13	2.55142	3.90268	1.30398	3	Distal Intergenic	940116	940676	561	1	5243
Cor0104960.1	Ov1.1_peak_1319	tig00007343	1123314	1123749	436	*	23	3.41937	5.76218	2.32749	282	Promoter (2-3kb)	1123184	1125814	2631	2	2065
Cor0105020.1	Ov1.1_peak_1320	tig00007343	1177377	1177672	296	*	38	4.0605	7.8463	3.83978	231	Downstream (2-3kb)	1180141	1180722	582	2	3050
Cor0145690.1	Ov1.1_peak_1321	tig00007350	15747	16162	416	*	38	4.0605	7.8463	3.83978	78	Downstream (<1kb)	16360	19741	3382	2	3579
Cor0146060.1	Ov1.1_peak_1322	tig00007350	606640	606927	288	*	19	3.20566	5.11665	1.95202	261	Promoter (1-2kb)	604659	605371	713	1	1981
Cor0146070.1	Ov1.1_peak_1323	tig00007350	616948	617358	411	*	24	3.29665	5.94088	2.45172	133	Distal Intergenic	625697	627064	1368	1	-8339
Cor0146140.1	Ov1.1_peak_1324	tig00007350	755531	755789	259	*	37	3.97366	7.66184	3.70931	113	Promoter (2-3kb)	757772	758059	288	2	2270
Cor0146140.1	Ov1.1_peak_1325	tig00007350	756064	756365	302	*	23	3.36023	5.64154	2.31052	208	Promoter (1-2kb)	757772	758059	288	2	1694
Cor0146270.1	Ov1.1_peak_1326	tig00007350	886161	886471	311	*	32	3.49101	7.06922	3.26731	127	Downstream (<1kb)	887046	891268	4223	2	4797
Cor0078480.1	Ov1.1_peak_1327	tig00007354	404013	404416	404	*	13	2.2177	3.80983	1.30398	106	Distal Intergenic	388333	399284	10952	2	-4729
Cor0078540.1	Ov1.1_peak_1328	tig00007354	480977	481269	293	*	15	2.72779	4.29669	1.55533	97	Promoter (<=1kb)	480612	483178	2567	1	365
Cor0079220.1	Ov1.1_peak_1329	tig00007354	1936778	1937148	371	*	32	3.84679	7.1283	3.26768	104	Exon (Cor0079210.1/Cor0079210, exon 9 of 9)	1945134	1948476	3343	1	-7986
Cor0079250.1	Ov1.1_peak_1330	tig00007354	2004123	2004693	571	*	33	3.66295	7.23393	3.34439	405	Distal Intergenic	1980147	1983086	2940	1	23976
Cor0079330.1	Ov1.1_peak_1331	tig00007354	2106430	2106713	284	*	82	5.34276	12.5787	8.25264	97	Promoter (<=1kb)	2106525	2109398	2874	1	0
Cor0079390.1	Ov1.1_peak_1332	tig00007354	2152763	2153015	253	*	22	3.20818	5.5345	2.23334	23	Promoter (2-3kb)	2149890	2154259	4370	1	2873
Cor0079490.1	Ov1.1_peak_1333	tig00007354	2211674	2212013	340	*	16	2.99194	4.4981	1.6147	226	Exon (Cor0079490.1/Cor0079490, exon 6 of 9)	2205618	2213359	7742	1	6056
Cor0079580.1	Ov1.1_peak_1334	tig00007354	2377293	2378198	906	*	38	4.0605	7.8463	3.83978	680	Distal Intergenic	2368917	2369261	345	2	-8032
Cor0079640.1	Ov1.1_peak_1335	tig00007354	2444332	2444594	263	*	16	2.86862	4.60522	1.69184	238	Promoter (<=1kb)	2444889	2445452	564	1	-295
Cor0079650.1	Ov1.1_peak_1336	tig00007354	2455005	2455283	279	*	19	3.20566	5.11665	1.95202	94	Promoter (2-3kb)	2452408	2457259	4852	1	2597
Cor0079730.1	Ov1.1_peak_1337	tig00007354	2525789	2526063	275	*	14	2.54168	4.17172	1.47214	7	Promoter (1-2kb)	2523861	2526199	2339	1	1928
Cor0160530.1	Ov1.1_peak_1338	tig00007356	32664	32925	262	*	25	3.23925	6.02361	2.50641	50	Exon (Cor0160540.1/Cor0160540, exon 14 of 14)	29342	31495	2154	1	3322
Cor0160610.1	Ov1.1_peak_1339	tig00007356	129241	129577	337	*	13	2.77823	3.90823	1.30398	290	Promoter (1-2kb)	127597	130772	3176	1	1644
Cor0160800.1	Ov1.1_peak_1340	tig00007356	274446	274766	321	*	38	3.84609	7.9119	3.88989	110	Promoter (2-3kb)	271521	271730	210	2	-2716
Cor0161070.1	Ov1.1_peak_1341	tig00007356	692079	692574	496	*	43	4.20908	8.44646	4.3721	113	Promoter (<=1kb)	689631	693542	3912	2	968
Cor0161110.1	Ov1.1_peak_1342	tig00007356	732377	732650	274	*	23	3.41937	5.76218	2.32749	65	Exon (Cor0161120.1/Cor0161120, exon 11 of 13)	721473	728127	6655	2	-4250
Cor0195310.1	Ov1.1_peak_1343	tig00007358	84993	85278	286	*	38	4.0605	7.8463	3.83978	127	Distal Intergenic	73380	74915	1536	2	-10078
Cor0195450.1	Ov1.1_peak_1344	tig00007358	220105	220412	308	*	19	3.03085	4.95402	1.91985	242	Promoter (1-2kb)	220702	221991	1290	2	1579
Cor0195650.1	Ov1.1_peak_1345	tig00007358	411743	412342	600	*	26	3.06843	6.21096	2.64997	331	Distal Intergenic	431288	432217	930	2	19875
Cor0183870.1	Ov1.1_peak_1346	tig00007360	142452	142784	333	*	40	3.59471	8.0496	4.01191	168	Promoter (2-3kb)	142646	145483	2838	2	2699
Cor0184070.1	Ov1.1_peak_1347	tig00007360	330601	330889	289	*	23	3.41937	5.76218	2.32749	46	Promoter (1-2kb)	329675	332842	3168	2	1953
Cor0184090.1	Ov1.1_peak_1348	tig00007360	352124	352385	262	*	27	3.63308	6.43319	2.76981	139	Exon (Cor0184090.1/Cor0184090, exon 3 of 7)	348260	354715	6456	1	3864
Cor0184110.1	Ov1.1_peak_1349	tig00007360	362890	363151	262	*	30	3.27284	6.7474	3.0008	141	Promoter (1-2kb)	364704	366352	1649	1	-1553
Cor0184120.1	Ov1.1_peak_1350	tig00007360	373866	374188	323	*	20	2.80471	5.32361	2.0894	237	Promoter (1-2kb)	372613	375148	2536	1	1253
Cor0025270.1	Ov1.1_peak_1351	tig00007370	927437	927817	381	*	19	3.20566	5.11665	1.95202	234	Exon (Cor0025270.1/Cor0025270, exon 7 of 9)	922917	928195	5279	1	4520
Cor0025360.1	Ov1.1_peak_1352	tig00007370	1050110	1050391	282	*	32	3.84679	7.1283	3.26768	127	Exon (Cor0025370.1/Cor0025370, exon 11 of 14)	1040995	1045057	4063	1	9115
Cor0025600.1	Ov1.1_peak_1353	tig00007370	1805655	1805937	283	*	16	2.86862	4.60522	1.69184	249	Promoter (1-2kb)	1804016	1806871	2856	1	1639
Cor0025930.1	Ov1.1_peak_1354	tig00007370	2496944	2497711	768	*	383	2.43948	43.3268	38.3319	586	Distal Intergenic	2486902	2487618	717	1	10042
Cor0026030.1	Ov1.1_peak_1355	tig00007370	2919314	2919680	367	*	19	3.20566	5.11665	1.95202	41	Distal Intergenic	2929632	2930312	681	1	-9952
Cor0026200.1	Ov1.1_peak_1356	tig00007370	3397127	3397398	272	*	38	4.0605	7.8463	3.83978	112	Exon (Cor0026200.1/Cor0026200, exon 3 of 4)	3395271	3400628	5358	2	3230
Cor0026420.1	Ov1.1_peak_1357	tig00007370	3960934	3961340	407	*	23	3.41937	5.76218	2.32749	356	Intron (Cor0026420.1/Cor0026420, intron 6 of 8)	3952663	3962775	10113	1	8271
Cor0026450.1	Ov1.1_peak_1358	tig00007370	3998884	3999329	446	*	24	3.29665	5.94088	2.45172	112	Promoter (1-2kb)	4000111	4000983	873	2	1654
Cor0026570.1	Ov1.1_peak_1359	tig00007370	4129234	4129515	282	*	19	3.20566	5.11665	1.95202	28	Distal Intergenic	4132827	4133030	204	1	-3312
Cor0198780.1	Ov1.1_peak_1360	tig00007373	275352	275668	317	*	38	3.95677	7.89592	3.87929	100	Distal Intergenic	268857	269999	1143	1	6495
Cor0198810.1	Ov1.1_peak_1361	tig00007373	311375	311974	600	*	23	3.41736	5.75811	2.32749	515	Exon (Cor0198810.1/Cor0198810, exon 3 of 3)	311822	315374	3553	2	3400
Cor0221970.1	Ov1.1_peak_1362	tig00007374	73850	74225	376	*	27	3.63308	6.43319	2.76981	195	Intron (Cor0221970.1/Cor0221970, intron 6 of 15)	70177	81199	11023	1	3673
Cor0198250.1	Ov1.1_peak_1363	tig00007390	34774	35071	298	*	23	3.41937	5.76218	2.32749	84	Promoter (<=1kb)	33830	38890	5061	1	944
Cor0198410.1	Ov1.1_peak_1364	tig00007390	260587	260865	279	*	23	3.41736	5.75811	2.32749	73	Promoter (1-2kb)	259474	261649	2176	1	1113
Cor0216790.1	Ov1.1_peak_1365	tig00007396	12062	12485	424	*	23	2.96529	5.74685	2.32749	62	Promoter (1-2kb)	10604	13487	2884	1	1458
Cor0216800.1	Ov1.1_peak_1366	tig00007396	22943	23433	491	*	24	3.36326	5.86778	2.40324	154	Exon (Cor0216810.1/Cor0216810, exon 7 of 17)	15562	16129	568	2	-6814
Cor0152720.1	Ov1.1_peak_1367	tig00007400	452510	452771	262	*	33	3.75893	7.19781	3.32111	143	Promoter (1-2kb)	451083	455047	3965	1	1427
Cor0152780.1	Ov1.1_peak_1368	tig00007400	490668	490960	293	*	23	3.41937	5.76218	2.32749	73	Promoter (<=1kb)	489790	490917	1128	1	878
Cor0152820.1	Ov1.1_peak_1369	tig00007400	529918	530165	248	*	23	3.29481	5.72145	2.32749	187	Intron (Cor0152820.1/Cor0152820, intron 4 of 4)	529513	535648	6136	2	5483
Cor0152870.1	Ov1.1_peak_1370	tig00007400	610406	610653	248	*	22	3.02981	5.52789	2.22996	126	Promoter (<=1kb)	609938	610801	864	1	468
Cor0216340.1	Ov1.1_peak_1371	tig00007401	59014	59673	660	*	33	3.75893	7.19781	3.32111	580	Downstream (<1kb)	59696	66888	7193	2	7215
Cor0133380.1	Ov1.1_peak_1372	tig00007407	1410515	1410928	414	*	19	3.15681	5.01869	1.95202	41	Promoter (2-3kb)	1408990	1413788	4799	2	2860
Cor0139650.1	Ov1.1_peak_1373	tig00007414	450203	450538	336	*	33	3.54378	7.19687	3.32111	236	Intron (Cor0139650.1/Cor0139650, intron 6 of 10)	446862	457537	10676	2	6999
Cor0139670.1	Ov1.1_peak_1374	tig00007414	465825	466107	283	*	15	2.58221	4.27116	1.54498	41	Promoter (2-3kb)	466260	468420	2161	2	2313
Cor0139680.1	Ov1.1_peak_1375	tig00007414	487571	487857	287	*	41	4.09752	8.20498	4.15071	105	Downstream (<1kb)	488187	492868	4682	2	5011
Cor0139780.1	Ov1.1_peak_1376	tig00007414	671966	672307	342	*	25	3.18928	6.11397	2.5764	162	Intron (Cor0139780.1/Cor0139780, intron 7 of 10)	670944	676646	5703	2	4339
Cor0139780.1	Ov1.1_peak_1377	tig00007414	682426	682838	413	*	17	2.96436	4.6273	1.70281	75	Intron (Cor0139790.1/Cor0139790, intron 9 of 10)	670944	676646	5703	2	-5780
Cor0139800.1	Ov1.1_peak_1378	tig00007414	701019	701420	402	*	18	2.89828	4.84893	1.84021	201	Exon (Cor0139810.1/Cor0139810, exon 15 of 16)	690962	697535	6574	2	-3484
Cor0139890.1	Ov1.1_peak_1379	tig00007414	760253	760571	319	*	23	2.99559	5.63547	2.30757	191	Exon (Cor0139890.1/Cor0139890, exon 6 of 8)	756646	762466	5821	1	3607
Cor0139900.1	Ov1.1_peak_1380	tig00007414	760872	761173	302	*	25	3.18928	6.11397	2.5764	125	Intron (Cor0139890.1/Cor0139890, intron 6 of 7)	764740	766335	1596	1	-3567
Cor0140010.1	Ov1.1_peak_1381	tig00007414	873534	873876	343	*	19	3.15021	5.00542	1.95108	83	Exon (Cor0140010.1/Cor0140010, exon 6 of 7)	868727	874328	5602	1	4807
Cor0140020.1	Ov1.1_peak_1382	tig00007414	886075	886427	353	*	27	3.28671	6.35004	2.76093	147	Distal Intergenic	897525	899352	1828	1	-11098
Cor0140190.1	Ov1.1_peak_1383	tig00007414	1185485	1185775	291	*	38	4.0605	7.8463	3.83978	154	Promoter (<=1kb)	1183670	1185634	1965	2	0
Cor0140190.1	Ov1.1_peak_1384	tig00007414	1187027	1187288	262	*	15	2.88001	4.27705	1.54936	255	Promoter (1-2kb)	1183670	1185634	1965	2	-1393
Cor0187330.1	Ov1.1_peak_1385	tig00007416	152954	153239	286	*	44	4.27421	8.58606	4.47455	147	Intron (Cor0187320.1/Cor0187320, intron 11 of 11)	158335	161231	2897	1	-5096
Cor0187340.1	Ov1.1_peak_1386	tig00007416	174503	174833	331	*	22	3.34624	5.61288	2.29388	119	Intron (Cor0187350.1/Cor0187350, intron 2 of 2)	168152	168904	753	2	-5599
Cor0187640.1	Ov1.1_peak_1387	tig00007416	449106	449390	285	*	30	2.98721	6.75345	3.00565	121	Exon (Cor0187650.1/Cor0187650, exon 17 of 17)	444163	447910	3748	1	4943
Cor0187720.1	Ov1.1_peak_1388	tig00007416	526021	526484	464	*	23	3.41937	5.76218	2.32749	191	Intron (Cor0187720.1/Cor0187720, intron 5 of 9)	521868	549615	27748	1	4153
Cor0088180.1	Ov1.1_peak_1389	tig00007418	57716	58068	353	*	14	2.75319	4.18751	1.48036	327	Promoter (<=1kb)	51329	56801	5473	2	-915
Cor0088230.1	Ov1.1_peak_1390	tig00007418	77280	77586	307	*	24	3.32203	5.99742	2.49411	281	Promoter (2-3kb)	79989	86055	6067	1	-2403
Cor0088250.1	Ov1.1_peak_1391	tig00007418	92791	93208	418	*	13	2.55142	3.90268	1.30398	109	Promoter (1-2kb)	92713	94530	1818	2	1322
Cor0088480.1	Ov1.1_peak_1392	tig00007418	217593	218251	659	*	43	4.05442	8.38929	4.32063	380	Promoter (1-2kb)	219600	228058	8459	1	-1349
Cor0088670.1	Ov1.1_peak_1393	tig00007418	425761	426063	303	*	59	3.73569	10.2134	5.97624	97	Promoter (1-2kb)	427331	440483	13153	1	-1268
Cor0088910.1	Ov1.1_peak_1394	tig00007418	961966	962210	245	*	13	2.30535	3.94759	1.3334	37	Downstream (1-2kb)	952435	953703	1269	1	9531
Cor0088930.1	Ov1.1_peak_1395	tig00007418	989769	990156	388	*	16	2.99194	4.4981	1.6147	277	Promoter (2-3kb)	986542	993138	6597	2	2982
Cor0089060.1	Ov1.1_peak_1396	tig00007418	1088497	1088777	281	*	30	3.29515	6.80504	3.04354	98	Promoter (1-2kb)	1087358	1090774	3417	2	1997
Cor0089220.1	Ov1.1_peak_1397	tig00007418	1252961	1253661	701	*	22	3.02829	5.52422	2.22996	652	Promoter (1-2kb)	1252458	1255169	2712	2	1508
Cor0089260.1	Ov1.1_peak_1398	tig00007418	1286357	1286763	407	*	17	3.02382	4.74918	1.77556	338	Promoter (<=1kb)	1286565	1288110	1546	1	0
Cor0089320.1	Ov1.1_peak_1399	tig00007418	1387014	1387312	299	*	29	3.34874	6.72056	2.97674	115	Distal Intergenic	1434854	1436650	1797	1	-47542
Cor0089320.1	Ov1.1_peak_1400	tig00007418	1422605	1423041	437	*	26	3.14537	6.21048	2.64997	185	Distal Intergenic	1434854	1436650	1797	1	-11813
Cor0089400.1	Ov1.1_peak_1401	tig00007418	1532960	1533253	294	*	19	3.20566	5.11665	1.95202	206	Promoter (1-2kb)	1531986	1534909	2924	2	1656
Cor0089420.1	Ov1.1_peak_1402	tig00007418	1551579	1551896	318	*	28	3.47468	6.56501	2.86825	89	Distal Intergenic	1558933	1560165	1233	1	-7037
Cor0089460.1	Ov1.1_peak_1403	tig00007418	1608522	1608999	478	*	19	2.87035	4.96325	1.92003	468	Exon (Cor0089460.1/Cor0089460, exon 5 of 8)	1605259	1618754	13496	1	3263
Cor0089480.1	Ov1.1_peak_1404	tig00007418	1647995	1648363	369	*	38	4.0605	7.8463	3.83978	200	Distal Intergenic	1638373	1640542	2170	1	9622
Cor0089590.1	Ov1.1_peak_1405	tig00007418	1720065	1720326	262	*	17	2.52764	4.71602	1.76425	57	Promoter (1-2kb)	1717172	1718383	1212	2	-1682
Cor0089590.1	Ov1.1_peak_1406	tig00007418	1727037	1727282	246	*	16	2.99194	4.4981	1.6147	32	Exon (Cor0089600.1/Cor0089600, exon 37 of 47)	1717172	1718383	1212	2	-8654
Cor0217500.1	Ov1.1_peak_1407	tig00007423	79481	79766	286	*	15	2.72779	4.29669	1.55533	15	Exon (Cor0217500.1/Cor0217500, exon 3 of 9)	62391	83836	21446	2	4070
Cor0216160.1	Ov1.1_peak_1408	tig00007452	53411	54096	686	*	27	3.47521	6.33492	2.74899	214	Exon (Cor0216170.1/Cor0216170, exon 21 of 26)	39012	39963	952	2	-13448
Cor0217820.1	Ov1.1_peak_1409	tig00007482	99890	100218	329	*	13	2.54625	4.03682	1.39378	313	Exon (Cor0217820.1/Cor0217820, exon 2 of 7)	95311	103623	8313	2	3405
Cor0217910.1	Ov1.1_peak_1410	tig00007492	64926	65203	278	*	18	2.89828	4.84893	1.84021	34	Promoter (<=1kb)	55195	64943	9749	2	0
Cor0214900.1	Ov1.1_peak_1411	tig00007496	78125	78420	296	*	19	3.20566	5.11665	1.95202	275	Promoter (1-2kb)	70580	79878	9299	2	1458
Cor0214940.1	Ov1.1_peak_1412	tig00007496	111832	112152	321	*	16	2.99194	4.4981	1.6147	47	Promoter (<=1kb)	111649	112934	1286	2	782

## Sheet: Ov2.1
Table S1 List of potential ChARF3 target genes at three ovule development stages
GeneID	peak_name	seqnames	start	end	width	strand	peak_score	fold_enrichment	minus_log10pvalue	minus_log10qvalue	summit_pos	annotation	geneStart	geneEnd	geneLength	geneStrand	distanceToTSS
Cor0220710.1	Ov2.1_peak_1	tig00000042	67893	68374	482	*	15	3.34622	4.28436	1.50939	182	Distal Intergenic	62034	62834	801	2	-5059
Cor0212910.1	Ov2.1_peak_2	tig00000183	62368	62793	426	*	13	3.13474	3.71187	1.30241	250	Exon (Cor0212910.1/Cor0212910, exon 4 of 7)	55154	65063	9910	1	7214
Cor0204180.1	Ov2.1_peak_3	tig00000184	285993	286619	627	*	15	3.61877	4.30814	1.53021	401	Exon (Cor0204180.1/Cor0204180, exon 3 of 6)	277408	292043	14636	1	8585
Cor0218120.1	Ov2.1_peak_4	tig00000187	97210	97616	407	*	18	3.85544	4.82342	1.86278	285	Exon (Cor0218120.1/Cor0218120, exon 7 of 11)	93017	99418	6402	1	4193
Cor0218140.1	Ov2.1_peak_5	tig00000187	112452	112776	325	*	27	4.79438	6.2371	2.72936	260	Promoter (1-2kb)	109980	114609	4630	2	1833
Cor0221350.1	Ov2.1_peak_6	tig00000191	89673	89991	319	*	22	4.10426	5.46322	2.28745	85	Promoter (2-3kb)	92372	93019	648	1	-2381
Cor0221350.1	Ov2.1_peak_7	tig00000191	92537	92908	372	*	30	4.84213	6.6744	3.074	283	Promoter (<=1kb)	92372	93019	648	1	165
Cor0220170.1	Ov2.1_peak_8	tig00000193	53783	54267	485	*	13	3.16394	3.78358	1.34188	236	Distal Intergenic	60862	66244	5383	1	-6595
Cor0209030.1	Ov2.1_peak_9	tig00000217	212413	212800	388	*	17	3.7675	4.62344	1.74382	44	Distal Intergenic	218327	222042	3716	1	-5527
Cor0219640.1	Ov2.1_peak_10	tig00000231	65333	65686	354	*	17	3.7387	4.56029	1.70284	230	Distal Intergenic	51610	52853	1244	1	13723
Cor0221180.1	Ov2.1_peak_11	tig00000434	69587	70087	501	*	24	4.48644	5.81394	2.42509	105	Distal Intergenic	64102	64757	656	2	-4830
Cor0205630.1	Ov2.1_peak_12	tig00000511	101728	102169	442	*	23	4.14421	5.57911	2.33509	47	Exon (Cor0205620.1/Cor0205620, exon 3 of 3)	105911	109968	4058	1	-3742
Cor0205700.1	Ov2.1_peak_13	tig00000511	164910	165628	719	*	15	3.53529	4.14174	1.50939	202	Promoter (2-3kb)	162307	165375	3069	1	2603
Cor0213770.1	Ov2.1_peak_14	tig00000523	63132	63677	546	*	28	4.73858	6.40492	2.86837	161	Promoter (<=1kb)	60698	64006	3309	2	329
Cor0218490.1	Ov2.1_peak_15	tig00000536	52691	53036	346	*	20	3.99618	5.16976	2.08523	188	Distal Intergenic	58846	64171	5326	1	-5810
Cor0200100.1	Ov2.1_peak_16	tig00000538	102660	103388	729	*	23	4.18277	5.69534	2.33509	59	Exon (Cor0200110.1/Cor0200110, exon 12 of 12)	48909	50738	1830	2	-51922
Cor0222940.1	Ov2.1_peak_17	tig00000558	11283	11897	615	*	23	4.39125	5.60985	2.33509	568	Promoter (<=1kb)	2619	10907	8289	2	-376
Cor0050680.1	Ov2.1_peak_18	tig00000657	390110	390731	622	*	23	4.18277	5.69534	2.33509	489	Distal Intergenic	440151	454502	14352	2	63771
Cor0050680.1	Ov2.1_peak_19	tig00000657	412948	413324	377	*	13	3.19528	3.86279	1.39121	145	Distal Intergenic	440151	454502	14352	2	41178
Cor0050710.1	Ov2.1_peak_20	tig00000657	531257	532005	749	*	43	5.72298	8.34705	4.37076	173	Distal Intergenic	500673	512024	11352	2	-19233
Cor0050720.1	Ov2.1_peak_21	tig00000657	568779	569165	387	*	23	4.14758	5.58907	2.33509	198	Distal Intergenic	577415	608982	31568	1	-8250
Cor0050740.1	Ov2.1_peak_22	tig00000657	644958	645315	358	*	15	3.34622	4.28436	1.50939	162	Intron (Cor0050740.1/Cor0050740, intron 3 of 4)	638661	658088	19428	1	6297
Cor0050800.1	Ov2.1_peak_23	tig00000657	874303	874637	335	*	23	4.14758	5.58907	2.33509	285	Distal Intergenic	862997	866916	3920	2	-7387
Cor0050950.1	Ov2.1_peak_24	tig00000657	1142347	1142825	479	*	26	4.62653	6.13217	2.65171	315	Intron (Cor0050950.1/Cor0050950, intron 3 of 3)	1139117	1143230	4114	1	3230
Cor0051050.1	Ov2.1_peak_25	tig00000657	1431249	1432265	1017	*	69	7.26893	11.2612	6.90203	543	Distal Intergenic	1442385	1443104	720	1	-10120
Cor0051140.1	Ov2.1_peak_26	tig00000657	1654057	1654407	351	*	14	3.23917	3.97808	1.45693	157	Distal Intergenic	1660962	1670706	9745	1	-6555
Cor0051190.1	Ov2.1_peak_27	tig00000657	1870496	1871002	507	*	15	3.34622	4.28436	1.50939	261	Distal Intergenic	1874799	1880123	5325	1	-3797
Cor0051400.1	Ov2.1_peak_28	tig00000657	2279732	2280228	497	*	15	3.26555	4.05003	1.50303	251	Distal Intergenic	2285930	2286349	420	1	-5702
Cor0051410.1	Ov2.1_peak_29	tig00000657	2336175	2336640	466	*	55	6.68746	9.84527	5.58769	189	Distal Intergenic	2341518	2345106	3589	1	-4878
Cor0051420.1	Ov2.1_peak_30	tig00000657	2371367	2371862	496	*	13	3.13474	3.71187	1.30241	320	Distal Intergenic	2387095	2395641	8547	2	23779
Cor0051550.1	Ov2.1_peak_31	tig00000657	2812251	2812650	400	*	18	3.99751	4.84427	1.87763	372	Distal Intergenic	2828484	2829149	666	2	16499
Cor0051580.1	Ov2.1_peak_32	tig00000657	3011655	3012465	811	*	29	4.75943	6.45773	2.90849	219	Distal Intergenic	3052074	3065544	13471	2	53079
Cor0051580.1	Ov2.1_peak_33	tig00000657	3046729	3047232	504	*	20	3.95085	5.05425	2.00846	257	Distal Intergenic	3052074	3065544	13471	2	18312
Cor0051580.1	Ov2.1_peak_34	tig00000657	3054728	3055054	327	*	16	3.6824	4.43985	1.62068	156	Intron (Cor0051580.1/Cor0051580, intron 3 of 3)	3052074	3065544	13471	2	10490
Cor0191920.1	Ov2.1_peak_35	tig00000734	389584	389983	400	*	21	4.04469	5.29812	2.17645	313	Distal Intergenic	397616	402154	4539	1	-7633
Cor0191920.1	Ov2.1_peak_36	tig00000734	421246	421565	320	*	45	5.97337	8.49181	4.50095	206	Distal Intergenic	397616	402154	4539	1	23630
Cor0194810.1	Ov2.1_peak_37	tig00001017	59333	59748	416	*	13	3.13964	3.72378	1.30911	209	Promoter (1-2kb)	52883	61248	8366	2	1500
Cor0194830.1	Ov2.1_peak_38	tig00001017	84648	85362	715	*	29	4.77867	6.50711	2.94112	120	Distal Intergenic	96052	97359	1308	1	-10690
Cor0194870.1	Ov2.1_peak_39	tig00001017	199540	199874	335	*	23	4.18277	5.69534	2.33509	241	Distal Intergenic	221370	254402	33033	2	54528
Cor0194890.1	Ov2.1_peak_40	tig00001017	292306	292935	630	*	15	3.34622	4.28436	1.50939	327	Promoter (2-3kb)	295102	306451	11350	1	-2167
Cor0194890.1	Ov2.1_peak_41	tig00001017	320387	321360	974	*	22	4.08194	5.40032	2.23942	345	Distal Intergenic	295102	306451	11350	1	25285
Cor0194910.1	Ov2.1_peak_42	tig00001017	365220	365936	717	*	15	3.34622	4.28436	1.50939	393	Promoter (2-3kb)	363047	366510	3464	1	2173
Cor0221380.1	Ov2.1_peak_43	tig00001036	4341	4756	416	*	15	3.34622	4.28436	1.50939	237	Distal Intergenic	8382	9299	918	1	-3626
Cor0221500.1	Ov2.1_peak_44	tig00001036	96230	96790	561	*	55	6.51275	9.82461	5.56942	245	Promoter (<=1kb)	92804	96584	3781	2	0
Cor0206240.1	Ov2.1_peak_45	tig00001218	64471	65035	565	*	15	3.31806	4.19992	1.50939	317	Distal Intergenic	37424	55576	18153	2	-8895
Cor0206250.1	Ov2.1_peak_46	tig00001218	74601	75135	535	*	15	3.34622	4.28436	1.50939	307	Distal Intergenic	85866	86162	297	1	-10731
Cor0206270.1	Ov2.1_peak_47	tig00001218	132711	133491	781	*	34	5.30422	7.29042	3.48711	637	Intron (Cor0206280.1/Cor0206280, intron 26 of 31)	118506	118898	393	1	14205
Cor0206310.1	Ov2.1_peak_48	tig00001218	223783	224417	635	*	50	6.28572	9.22482	5.03498	201	Distal Intergenic	214150	217485	3336	2	-6298
Cor0206370.1	Ov2.1_peak_49	tig00001218	277981	278620	640	*	37	5.41943	7.55902	3.70061	81	Intron (Cor0206360.1/Cor0206360, intron 8 of 8)	282643	284630	1988	2	6010
Cor0208330.1	Ov2.1_peak_50	tig00001227	56208	56619	412	*	13	3.1615	3.7775	1.3391	209	Distal Intergenic	42370	48358	5989	1	13838
Cor0198040.1	Ov2.1_peak_51	tig00001247	173422	173928	507	*	15	3.30821	4.17109	1.50939	229	Distal Intergenic	163615	168908	5294	2	-4514
Cor0201700.1	Ov2.1_peak_52	tig00001298	154026	154360	335	*	17	3.7387	4.56029	1.70284	172	Distal Intergenic	158775	163906	5132	1	-4415
Cor0201760.1	Ov2.1_peak_53	tig00001298	308423	308994	572	*	14	3.20614	3.89083	1.40905	277	Downstream (<1kb)	309132	314705	5574	2	5711
Cor0193980.1	Ov2.1_peak_54	tig00001529	47747	48343	597	*	60	6.69244	10.3538	6.03291	100	Promoter (2-3kb)	50681	51112	432	1	-2338
Cor0219110.1	Ov2.1_peak_55	tig00001561	51384	51828	445	*	14	3.23852	3.97633	1.45693	115	Promoter (1-2kb)	48665	49555	891	2	-1829
Cor0174040.1	Ov2.1_peak_56	tig00001607	47318	47820	503	*	14	3.22045	3.92827	1.43137	306	Promoter (1-2kb)	48435	49127	693	2	1307
Cor0174080.1	Ov2.1_peak_57	tig00001607	96435	96771	337	*	18	3.82645	4.75624	1.81863	174	Distal Intergenic	82720	88892	6173	2	-7543
Cor0174170.1	Ov2.1_peak_58	tig00001607	238349	238768	420	*	20	3.98223	5.13377	2.05956	208	Distal Intergenic	242082	245492	3411	1	-3314
Cor0174200.1	Ov2.1_peak_59	tig00001607	277650	277982	333	*	13	3.13474	3.71187	1.30241	156	Promoter (1-2kb)	279738	305736	25999	1	-1756
Cor0174220.1	Ov2.1_peak_60	tig00001607	353858	354212	355	*	25	4.53638	5.92478	2.5056	171	Distal Intergenic	317197	340138	22942	2	-13720
Cor0174260.1	Ov2.1_peak_61	tig00001607	459675	460105	431	*	13	3.16394	3.78358	1.34188	205	Distal Intergenic	455967	456674	708	2	-3001
Cor0138040.1	Ov2.1_peak_62	tig00001630	253670	254178	509	*	23	4.18277	5.69534	2.33509	262	Promoter (1-2kb)	252534	266230	13697	1	1136
Cor0138100.1	Ov2.1_peak_63	tig00001630	435132	435477	346	*	14	3.20112	3.87782	1.40121	172	Distal Intergenic	441467	443330	1864	1	-5990
Cor0138310.1	Ov2.1_peak_64	tig00001630	853021	853368	348	*	23	4.18277	5.69534	2.33509	280	Distal Intergenic	846521	849514	2994	1	6500
Cor0138470.1	Ov2.1_peak_65	tig00001630	1216325	1217021	697	*	23	4.18277	5.69534	2.33509	390	Intron (Cor0138470.1/Cor0138470, intron 5 of 12)	1200376	1230653	30278	2	13632
Cor0175440.1	Ov2.1_peak_66	tig00001847	179997	180536	540	*	15	3.32098	4.20855	1.50939	264	Distal Intergenic	186564	187005	442	2	6469
Cor0175660.1	Ov2.1_peak_67	tig00001847	490335	490732	398	*	15	3.34622	4.28436	1.50939	138	Promoter (2-3kb)	487556	489952	2397	1	2779
Cor0175710.1	Ov2.1_peak_68	tig00001847	568143	568561	419	*	32	5.11684	6.88071	3.23264	263	Intron (Cor0175710.1/Cor0175710, intron 4 of 17)	555243	572683	17441	2	4122
Cor0216440.1	Ov2.1_peak_69	tig00001881	81972	82839	868	*	15	3.34622	4.28436	1.50939	634	Distal Intergenic	93991	95767	1777	1	-11152
Cor0207740.1	Ov2.1_peak_70	tig00001886	234475	235096	622	*	23	4.18277	5.69534	2.33509	289	Distal Intergenic	224988	225158	171	2	-9317
Cor0219230.1	Ov2.1_peak_71	tig00002046	27649	28038	390	*	40	5.5801	7.95964	4.03418	178	Promoter (<=1kb)	27533	29827	2295	1	116
Cor0219240.1	Ov2.1_peak_72	tig00002046	34582	35228	647	*	23	4.18277	5.69534	2.33509	158	Promoter (1-2kb)	33199	33459	261	2	-1123
Cor0221240.1	Ov2.1_peak_73	tig00002055	54502	55061	560	*	13	3.15013	3.74941	1.32758	275	Promoter (<=1kb)	54839	61432	6594	1	0
Cor0222910.1	Ov2.1_peak_74	tig00002066	22876	23297	422	*	14	3.23852	3.97633	1.45693	220	Promoter (2-3kb)	20185	22872	2688	1	2691
Cor0218650.1	Ov2.1_peak_75	tig00002075	69712	70081	370	*	17	3.7387	4.56029	1.70284	221	Promoter (<=1kb)	69872	75171	5300	1	0
Cor0180660.1	Ov2.1_peak_76	tig00002110	292923	293243	321	*	19	3.93968	5.02639	1.99852	121	Promoter (<=1kb)	287298	293196	5899	2	0
Cor0180720.1	Ov2.1_peak_77	tig00002110	341672	342443	772	*	15	3.34622	4.28436	1.50939	400	Intron (Cor0180730.1/Cor0180730, intron 2 of 3)	333069	335300	2232	2	-6372
Cor0180740.1	Ov2.1_peak_78	tig00002110	360210	360576	367	*	13	3.18578	3.83853	1.37458	206	Promoter (<=1kb)	359680	362457	2778	1	530
Cor0180870.1	Ov2.1_peak_79	tig00002110	500976	501575	600	*	23	4.38811	5.60326	2.33509	360	Promoter (<=1kb)	501001	502437	1437	1	0
Cor0202460.1	Ov2.1_peak_80	tig00002118	28156	28713	558	*	15	3.34622	4.28436	1.50939	216	Promoter (2-3kb)	24682	25911	1230	2	-2245
Cor0203340.1	Ov2.1_peak_81	tig00002139	75703	76205	503	*	18	3.85662	4.82618	1.86278	441	Promoter (<=1kb)	73554	77144	3591	2	939
Cor0207040.1	Ov2.1_peak_82	tig00002147	202529	202872	344	*	17	3.79906	4.69392	1.78461	170	Exon (Cor0207040.1/Cor0207040, exon 4 of 19)	196748	206184	9437	2	3312
Cor0207060.1	Ov2.1_peak_83	tig00002147	228804	229528	725	*	23	4.18277	5.69534	2.33509	214	Promoter (<=1kb)	227625	228146	522	2	-658
Cor0186460.1	Ov2.1_peak_84	tig00002363	15356	16059	704	*	15	3.29665	4.13768	1.50939	376	Exon (Cor0186460.1/Cor0186460, exon 9 of 10)	14389	30391	16003	2	14332
Cor0186460.1	Ov2.1_peak_85	tig00002363	18637	19789	1153	*	28	4.74102	6.41107	2.8704	606	Intron (Cor0186460.1/Cor0186460, intron 6 of 9)	14389	30391	16003	2	10602
Cor0186550.1	Ov2.1_peak_86	tig00002363	231144	231973	830	*	15	3.34622	4.28436	1.50939	400	Distal Intergenic	241382	247733	6352	2	15760
Cor0186700.1	Ov2.1_peak_87	tig00002363	503588	504190	603	*	13	3.1477	3.74346	1.32263	476	Promoter (<=1kb)	504559	504867	309	2	677
Cor0186750.1	Ov2.1_peak_88	tig00002363	544481	544837	357	*	16	3.69733	4.47142	1.64682	183	Promoter (1-2kb)	535810	546061	10252	2	1224
Cor0211330.1	Ov2.1_peak_89	tig00002373	92997	93731	735	*	23	4.18277	5.69534	2.33509	18	Exon (Cor0211330.1/Cor0211330, exon 6 of 11)	74225	105255	31031	2	11524
Cor0211330.1	Ov2.1_peak_90	tig00002373	118758	119185	428	*	15	3.34622	4.28436	1.50939	223	Distal Intergenic	74225	105255	31031	2	-13503
Cor0211330.1	Ov2.1_peak_91	tig00002373	120622	121147	526	*	14	3.23852	3.97633	1.45693	263	Distal Intergenic	74225	105255	31031	2	-15367
Cor0211340.1	Ov2.1_peak_92	tig00002373	128792	129864	1073	*	24	4.48644	5.81394	2.42509	268	Distal Intergenic	143911	146367	2457	1	-14047
Cor0209610.1	Ov2.1_peak_93	tig00002377	74943	75311	369	*	23	4.18277	5.69534	2.33509	316	Promoter (<=1kb)	73042	75354	2313	2	43
Cor0211610.1	Ov2.1_peak_94	tig00002380	99966	100731	766	*	23	4.18277	5.69534	2.33509	252	Distal Intergenic	104260	105764	1505	1	-3529
Cor0217170.1	Ov2.1_peak_95	tig00002601	42682	43151	470	*	22	4.26201	5.34598	2.20334	334	Promoter (<=1kb)	42175	45537	3363	1	507
Cor0217180.1	Ov2.1_peak_96	tig00002601	55742	56185	444	*	24	4.49097	5.82388	2.43223	20	Promoter (2-3kb)	48157	59119	10963	2	2934
Cor0126990.1	Ov2.1_peak_97	tig00006868	787490	788148	659	*	21	4.0511	5.31548	2.18169	138	Promoter (<=1kb)	788948	790596	1649	1	-800
Cor0127060.1	Ov2.1_peak_98	tig00006868	835388	835917	530	*	24	4.48644	5.81394	2.42509	328	Promoter (<=1kb)	835406	837256	1851	1	0
Cor0127250.1	Ov2.1_peak_99	tig00006868	970641	971056	416	*	23	4.18277	5.69534	2.33509	19	Intron (Cor0127250.1/Cor0127250, intron 1 of 2)	965144	1016861	51718	1	5497
Cor0206540.1	Ov2.1_peak_100	tig00006869	127405	128002	598	*	32	5.10241	6.8504	3.20871	79	Promoter (<=1kb)	126847	129738	2892	1	558
Cor0206600.1	Ov2.1_peak_101	tig00006869	174849	175267	419	*	26	4.62653	6.13217	2.65171	238	Promoter (<=1kb)	168366	175279	6914	2	12
Cor0119430.1	Ov2.1_peak_102	tig00006870	49614	50569	956	*	15	3.34622	4.28436	1.50939	508	Promoter (1-2kb)	48346	54919	6574	1	1268
Cor0119570.1	Ov2.1_peak_103	tig00006870	236317	236655	339	*	15	3.57474	4.21953	1.50939	185	Distal Intergenic	254235	277031	22797	1	-17580
Cor0119680.1	Ov2.1_peak_104	tig00006870	362027	362459	433	*	13	3.13723	3.71792	1.30698	224	Promoter (1-2kb)	354104	360352	6249	2	-1675
Cor0119960.1	Ov2.1_peak_105	tig00006870	666115	666621	507	*	23	4.40492	5.63862	2.33509	416	Promoter (1-2kb)	664477	667164	2688	1	1638
Cor0120020.1	Ov2.1_peak_106	tig00006870	702642	703168	527	*	31	5.06627	6.77513	3.15395	275	Promoter (1-2kb)	704517	718224	13708	1	-1349
Cor0120550.1	Ov2.1_peak_107	tig00006870	1207861	1208450	590	*	25	4.59174	6.05095	2.59265	23	Promoter (2-3kb)	1205280	1209700	4421	1	2581
Cor0120990.1	Ov2.1_peak_108	tig00006870	1626655	1627669	1015	*	16	3.71034	4.49913	1.66193	395	Distal Intergenic	1632852	1637954	5103	1	-5183
Cor0133460.1	Ov2.1_peak_109	tig00006874	72864	73293	430	*	23	4.3944	5.61646	2.33509	232	Promoter (2-3kb)	73184	75458	2275	2	2165
Cor0133810.1	Ov2.1_peak_110	tig00006874	578273	578747	475	*	14	3.42456	3.93076	1.43164	235	Promoter (1-2kb)	572189	576727	4539	2	-1546
Cor0133980.1	Ov2.1_peak_111	tig00006874	727888	728374	487	*	14	3.21193	3.90592	1.41476	215	Distal Intergenic	732364	737185	4822	1	-3990
Cor0134020.1	Ov2.1_peak_112	tig00006874	783878	784570	693	*	23	4.18277	5.69534	2.33509	353	Promoter (2-3kb)	781281	781654	374	2	-2224
Cor0134090.1	Ov2.1_peak_113	tig00006874	862799	863337	539	*	14	3.21034	3.90175	1.41476	250	Promoter (1-2kb)	864716	866034	1319	1	-1379
Cor0142290.1	Ov2.1_peak_114	tig00006876	313935	314430	496	*	20	3.98579	5.14291	2.0659	254	Distal Intergenic	309917	311288	1372	1	4018
Cor0142410.1	Ov2.1_peak_115	tig00006876	410296	410736	441	*	25	4.59174	6.05095	2.59265	204	Promoter (<=1kb)	403549	409852	6304	2	-444
Cor0142450.1	Ov2.1_peak_116	tig00006876	457364	458286	923	*	21	4.25856	5.33912	2.19717	261	Distal Intergenic	450442	452315	1874	2	-5049
Cor0142890.1	Ov2.1_peak_117	tig00006876	1085854	1086323	470	*	15	3.62733	4.32561	1.53841	320	Distal Intergenic	1091175	1093789	2615	1	-4852
Cor0142900.1	Ov2.1_peak_118	tig00006876	1117160	1117584	425	*	22	4.09439	5.43526	2.26719	297	Promoter (2-3kb)	1106657	1114181	7525	2	-2979
Cor0136390.1	Ov2.1_peak_119	tig00006878	435760	436160	401	*	13	3.19945	3.87351	1.39765	217	Promoter (1-2kb)	437424	468499	31076	1	-1264
Cor0136630.1	Ov2.1_peak_120	tig00006878	856761	857264	504	*	22	4.08194	5.40032	2.23942	127	Intron (Cor0136630.1/Cor0136630, intron 18 of 23)	828098	883984	55887	1	28663
Cor0136750.1	Ov2.1_peak_121	tig00006878	1088446	1088952	507	*	15	3.29303	4.12732	1.50939	201	Distal Intergenic	1074792	1076441	1650	2	-12005
Cor0136760.1	Ov2.1_peak_122	tig00006878	1101786	1102122	337	*	13	3.1615	3.7775	1.3391	154	Promoter (<=1kb)	1094365	1101361	6997	2	-425
Cor0163370.1	Ov2.1_peak_123	tig00006880	134608	135048	441	*	20	3.95493	5.06448	2.01457	126	Promoter (<=1kb)	133180	134879	1700	2	0
Cor0163550.1	Ov2.1_peak_124	tig00006880	424914	425285	372	*	38	5.5113	7.78402	3.8915	348	Distal Intergenic	413018	421582	8565	2	-3332
Cor0163630.1	Ov2.1_peak_125	tig00006880	580800	581134	335	*	14	3.40075	3.88669	1.40725	164	Distal Intergenic	577628	578388	761	1	3172
Cor0163650.1	Ov2.1_peak_126	tig00006880	602876	603204	329	*	15	3.34622	4.28436	1.50939	124	Distal Intergenic	608798	614105	5308	1	-5594
Cor0163840.1	Ov2.1_peak_127	tig00006880	881752	882350	599	*	15	3.28517	4.10495	1.50939	308	Promoter (1-2kb)	875783	880145	4363	2	-1607
Cor0048520.1	Ov2.1_peak_128	tig00006882	502827	503448	622	*	22	4.32127	5.46523	2.28745	517	Promoter (<=1kb)	502796	504348	1553	1	31
Cor0048860.1	Ov2.1_peak_129	tig00006882	958137	958557	421	*	19	3.91842	4.974	1.96025	209	Downstream (1-2kb)	959677	964352	4676	2	5795
Cor0049060.1	Ov2.1_peak_130	tig00006882	1179471	1180490	1020	*	34	5.27813	7.23147	3.43578	783	Exon (Cor0049060.1/Cor0049060, exon 14 of 16)	1179069	1184178	5110	2	3688
Cor0049110.1	Ov2.1_peak_131	tig00006882	1238325	1239063	739	*	14	3.23917	3.97808	1.45693	362	Promoter (<=1kb)	1239213	1248710	9498	1	-150
Cor0049350.1	Ov2.1_peak_132	tig00006882	1520411	1520766	356	*	15	3.34622	4.28436	1.50939	154	Promoter (<=1kb)	1521193	1524152	2960	1	-427
Cor0049350.1	Ov2.1_peak_133	tig00006882	1523838	1524518	681	*	15	3.34622	4.28436	1.50939	404	Promoter (2-3kb)	1521193	1524152	2960	1	2645
Cor0049450.1	Ov2.1_peak_134	tig00006882	1678256	1678577	322	*	107	9.12467	15.2414	10.7209	90	Intron (Cor0049450.1/Cor0049450, intron 2 of 2)	1675243	1697061	21819	1	3013
Cor0049680.1	Ov2.1_peak_135	tig00006882	2048919	2049527	609	*	13	3.16005	3.77391	1.33643	510	Promoter (1-2kb)	2047652	2048008	357	1	1267
Cor0049730.1	Ov2.1_peak_136	tig00006882	2143125	2143460	336	*	15	3.34622	4.28436	1.50939	210	Distal Intergenic	2159327	2177169	17843	1	-15867
Cor0049730.1	Ov2.1_peak_137	tig00006882	2167500	2168055	556	*	33	4.9503	6.97751	3.30946	220	Intron (Cor0049730.1/Cor0049730, intron 2 of 5)	2159327	2177169	17843	1	8173
Cor0050110.1	Ov2.1_peak_138	tig00006882	2523890	2524322	433	*	15	3.34622	4.28436	1.50939	359	Distal Intergenic	2518573	2519838	1266	2	-4052
Cor0041010.1	Ov2.1_peak_139	tig00006884	299492	300051	560	*	15	3.34622	4.28436	1.50939	152	Intron (Cor0041020.1/Cor0041020, intron 14 of 15)	294364	297519	3156	1	5128
Cor0041110.1	Ov2.1_peak_140	tig00006884	451430	451921	492	*	41	5.80444	8.12894	4.18308	174	Exon (Cor0041100.1/Cor0041100, exon 22 of 22)	456304	459095	2792	1	-4383
Cor0041180.1	Ov2.1_peak_141	tig00006884	625305	625861	557	*	24	4.51301	5.87256	2.47015	197	Distal Intergenic	652440	658077	5638	1	-26579
Cor0041450.1	Ov2.1_peak_142	tig00006884	989071	989767	697	*	22	4.08194	5.40032	2.23942	351	Distal Intergenic	983815	989025	5211	1	5256
Cor0041510.1	Ov2.1_peak_143	tig00006884	1061741	1062099	359	*	14	3.21193	3.90592	1.41476	200	Distal Intergenic	1069273	1104150	34878	1	-7174
Cor0041560.1	Ov2.1_peak_144	tig00006884	1455154	1455623	470	*	15	3.34622	4.28436	1.50939	254	Intron (Cor0041560.1/Cor0041560, intron 4 of 5)	1429454	1462103	32650	1	25700
Cor0041560.1	Ov2.1_peak_145	tig00006884	1478578	1478969	392	*	21	4.04815	5.30748	2.17665	201	Distal Intergenic	1429454	1462103	32650	1	49124
Cor0041580.1	Ov2.1_peak_146	tig00006884	1639652	1639982	331	*	39	5.52265	7.81255	3.91576	222	Distal Intergenic	1633532	1634663	1132	2	-4989
Cor0041940.1	Ov2.1_peak_147	tig00006884	2279163	2279669	507	*	13	3.16005	3.77391	1.33643	222	Exon (Cor0041950.1/Cor0041950, exon 10 of 12)	2275854	2276483	630	1	3309
Cor0042080.1	Ov2.1_peak_148	tig00006884	2834515	2834836	322	*	15	3.62777	4.32652	1.53841	148	Exon (Cor0042080.1/Cor0042080, exon 5 of 7)	2820556	2844152	23597	1	13959
Cor0042090.1	Ov2.1_peak_149	tig00006884	2875334	2875730	397	*	15	3.34622	4.28436	1.50939	193	Distal Intergenic	2864950	2870198	5249	2	-5136
Cor0042260.1	Ov2.1_peak_150	tig00006884	3327930	3328273	344	*	23	4.18277	5.69534	2.33509	315	Distal Intergenic	3315277	3322700	7424	2	-5230
Cor0042260.1	Ov2.1_peak_151	tig00006884	3337710	3338080	371	*	14	3.2053	3.88865	1.40725	206	Distal Intergenic	3315277	3322700	7424	2	-15010
Cor0042380.1	Ov2.1_peak_152	tig00006884	3609852	3610255	404	*	15	3.26555	4.05003	1.50303	196	Distal Intergenic	3587752	3588723	972	1	22100
Cor0042390.1	Ov2.1_peak_153	tig00006884	3649766	3650151	386	*	13	3.18578	3.83853	1.37458	113	Distal Intergenic	3637035	3638358	1324	1	12731
Cor0042450.1	Ov2.1_peak_154	tig00006884	3857954	3858400	447	*	15	3.60106	4.27227	1.50939	131	Distal Intergenic	3847672	3851683	4012	2	-6271
Cor0042460.1	Ov2.1_peak_155	tig00006884	3893832	3894473	642	*	19	3.91753	4.97183	1.96025	347	Distal Intergenic	3888150	3889667	1518	1	5682
Cor0182060.1	Ov2.1_peak_156	tig00006886	20086	20777	692	*	15	3.33612	4.25371	1.50939	254	Distal Intergenic	1416	13527	12112	2	-6559
Cor0182090.1	Ov2.1_peak_157	tig00006886	148816	149144	329	*	25	4.56907	5.99883	2.55738	123	Promoter (1-2kb)	147517	159860	12344	1	1299
Cor0182100.1	Ov2.1_peak_158	tig00006886	225653	226120	468	*	30	4.82941	6.6403	3.04646	182	Distal Intergenic	205678	209881	4204	1	19975
Cor0182190.1	Ov2.1_peak_159	tig00006886	552496	552825	330	*	14	3.24088	3.98269	1.46068	158	Distal Intergenic	563692	566082	2391	2	13257
Cor0055390.1	Ov2.1_peak_160	tig00006888	324289	325015	727	*	20	3.95007	5.05228	2.00711	362	Promoter (1-2kb)	279601	322717	43117	2	-1572
Cor0055540.1	Ov2.1_peak_161	tig00006888	769014	769479	466	*	15	3.34622	4.28436	1.50939	253	Distal Intergenic	678874	754269	75396	2	-14745
Cor0055540.1	Ov2.1_peak_162	tig00006888	774675	775046	372	*	21	4.05969	5.33888	2.19717	205	Distal Intergenic	678874	754269	75396	2	-20406
Cor0055590.1	Ov2.1_peak_163	tig00006888	1008359	1008741	383	*	13	3.16005	3.77391	1.33643	230	Distal Intergenic	1016151	1019340	3190	2	10599
Cor0055600.1	Ov2.1_peak_164	tig00006888	1037033	1037850	818	*	34	5.29898	7.27853	3.47756	720	Intron (Cor0055600.1/Cor0055600, intron 2 of 5)	1024918	1052518	27601	2	14668
Cor0055600.1	Ov2.1_peak_165	tig00006888	1059409	1059855	447	*	19	3.91353	4.96206	1.9598	220	Distal Intergenic	1024918	1052518	27601	2	-6891
Cor0055680.1	Ov2.1_peak_166	tig00006888	1335816	1336725	910	*	46	5.85588	8.74043	4.64293	734	Distal Intergenic	1199056	1296147	97092	2	-39669
Cor0055680.1	Ov2.1_peak_167	tig00006888	1337513	1338074	562	*	15	3.34622	4.28436	1.50939	243	Distal Intergenic	1199056	1296147	97092	2	-41366
Cor0055750.1	Ov2.1_peak_168	tig00006888	1890213	1890991	779	*	26	4.61492	6.1049	2.63309	504	Distal Intergenic	1798986	1874865	75880	2	-15348
Cor0055760.1	Ov2.1_peak_169	tig00006888	1972202	1972552	351	*	16	3.6824	4.43985	1.62068	148	Distal Intergenic	1985993	1986166	174	2	13614
Cor0055780.1	Ov2.1_peak_170	tig00006888	2019403	2019901	499	*	15	3.59331	4.25667	1.50939	255	Distal Intergenic	2004207	2004522	316	1	15196
Cor0055870.1	Ov2.1_peak_171	tig00006888	2264127	2264713	587	*	33	5.01933	7.18467	3.39966	245	Distal Intergenic	2238918	2240012	1095	1	25209
Cor0055950.1	Ov2.1_peak_172	tig00006888	2515901	2516511	611	*	23	4.15123	5.59992	2.33509	536	Promoter (<=1kb)	2514876	2516776	1901	2	265
Cor0056000.1	Ov2.1_peak_173	tig00006888	2677648	2678316	669	*	64	7.11012	10.8425	6.4971	517	Distal Intergenic	2681752	2683641	1890	1	-3436
Cor0056100.1	Ov2.1_peak_174	tig00006888	3021637	3022047	411	*	18	3.82645	4.75624	1.81863	365	Intron (Cor0056100.1/Cor0056100, intron 1 of 3)	3009204	3030661	21458	2	8614
Cor0056100.1	Ov2.1_peak_175	tig00006888	3051577	3051933	357	*	15	3.29303	4.12732	1.50939	153	Distal Intergenic	3009204	3030661	21458	2	-20916
Cor0114340.1	Ov2.1_peak_176	tig00006894	601085	601812	728	*	27	4.69264	6.29091	2.77656	470	Distal Intergenic	595278	599089	3812	1	5807
Cor0153930.1	Ov2.1_peak_177	tig00006896	332654	333088	435	*	41	5.62089	8.06694	4.1281	289	Exon (Cor0153930.1/Cor0153930, exon 15 of 17)	331196	346252	15057	2	13164
Cor0154050.1	Ov2.1_peak_178	tig00006896	522375	522901	527	*	35	5.31544	7.31597	3.50565	116	Distal Intergenic	506053	512339	6287	2	-10036
Cor0154380.1	Ov2.1_peak_179	tig00006896	986940	987302	363	*	16	3.71034	4.49913	1.66193	231	Intron (Cor0154380.1/Cor0154380, intron 3 of 6)	981160	995774	14615	1	5780
Cor0169970.1	Ov2.1_peak_180	tig00006898	221686	222116	431	*	23	4.11418	5.49158	2.30758	53	Promoter (1-2kb)	221360	223391	2032	2	1275
Cor0170090.1	Ov2.1_peak_181	tig00006898	376605	376941	337	*	15	3.34622	4.28436	1.50939	195	Downstream (2-3kb)	379391	386401	7011	2	9460
Cor0170320.1	Ov2.1_peak_182	tig00006898	669421	669856	436	*	16	3.71526	4.50967	1.66991	206	Promoter (2-3kb)	667073	670705	3633	1	2348
Cor0080980.1	Ov2.1_peak_183	tig00006902	103993	104754	762	*	14	3.25811	4.02951	1.49387	390	Promoter (1-2kb)	106169	109134	2966	1	-1415
Cor0081010.1	Ov2.1_peak_184	tig00006902	155038	155649	612	*	15	3.26679	4.05346	1.50558	306	Distal Intergenic	159117	216490	57374	1	-3468
Cor0081020.1	Ov2.1_peak_185	tig00006902	208170	208504	335	*	13	3.18863	3.84578	1.37727	135	Intron (Cor0081010.1/Cor0081010, intron 6 of 9)	225916	228757	2842	1	-17412
Cor0081080.1	Ov2.1_peak_186	tig00006902	285894	286237	344	*	23	4.15996	5.62603	2.33509	91	Distal Intergenic	292909	295198	2290	1	-6672
Cor0081410.1	Ov2.1_peak_187	tig00006902	821533	821900	368	*	14	3.21193	3.90592	1.41476	142	Distal Intergenic	833191	835909	2719	2	14009
Cor0081410.1	Ov2.1_peak_188	tig00006902	834006	834601	596	*	23	4.38586	5.59855	2.33509	506	Promoter (1-2kb)	833191	835909	2719	2	1308
Cor0081640.1	Ov2.1_peak_189	tig00006902	1125462	1125878	417	*	19	3.91842	4.974	1.96025	348	Promoter (2-3kb)	1124377	1128237	3861	2	2359
Cor0081780.1	Ov2.1_peak_190	tig00006902	1269887	1270990	1104	*	14	3.23064	3.95524	1.44844	688	Promoter (<=1kb)	1270508	1271481	974	1	0
Cor0082380.1	Ov2.1_peak_191	tig00006902	1936603	1937297	695	*	13	3.16005	3.77391	1.33643	244	Distal Intergenic	1943722	1953285	9564	1	-6425
Cor0082640.1	Ov2.1_peak_192	tig00006902	2249627	2249986	360	*	19	3.9316	5.00638	1.98385	75	Promoter (<=1kb)	2242373	2250229	7857	2	243
Cor0082790.1	Ov2.1_peak_193	tig00006902	2416822	2417305	484	*	18	3.85662	4.82618	1.86278	242	Promoter (<=1kb)	2417564	2419562	1999	1	-259
Cor0200370.1	Ov2.1_peak_194	tig00006904	100908	101448	541	*	26	4.62795	6.1355	2.65171	217	Promoter (2-3kb)	98618	98803	186	1	2290
Cor0200480.1	Ov2.1_peak_195	tig00006904	176139	176766	628	*	30	4.84595	6.68473	3.08106	310	Promoter (<=1kb)	174055	175673	1619	2	-466
Cor0200570.1	Ov2.1_peak_196	tig00006904	281310	281799	490	*	15	3.29134	4.12249	1.50939	235	Promoter (1-2kb)	279893	282777	2885	1	1417
Cor0213050.1	Ov2.1_peak_197	tig00006905	76782	77303	522	*	21	4.22789	5.27856	2.16259	153	Distal Intergenic	89538	123377	33840	1	-12235
Cor0213060.1	Ov2.1_peak_198	tig00006905	120769	121414	646	*	16	3.70627	4.49045	1.66193	316	Intron (Cor0213050.1/Cor0213050, intron 16 of 16)	128075	128407	333	2	6993
Cor0190820.1	Ov2.1_peak_199	tig00006906	225723	226126	404	*	14	3.23852	3.97633	1.45693	254	Intron (Cor0190820.1/Cor0190820, intron 18 of 25)	196812	362879	166068	1	28911
Cor0190820.1	Ov2.1_peak_200	tig00006906	247717	248061	345	*	15	3.34622	4.28436	1.50939	147	Intron (Cor0190820.1/Cor0190820, intron 18 of 25)	196812	362879	166068	1	50905
Cor0190830.1	Ov2.1_peak_201	tig00006906	337847	338809	963	*	15	3.34622	4.28436	1.50939	393	Intron (Cor0190820.1/Cor0190820, intron 20 of 25)	387071	417168	30098	1	-48262
Cor0190840.1	Ov2.1_peak_202	tig00006906	454092	454437	346	*	15	3.34622	4.28436	1.50939	178	Promoter (<=1kb)	452298	454338	2041	2	0
Cor0190850.1	Ov2.1_peak_203	tig00006906	464059	464400	342	*	15	3.26555	4.05003	1.50303	164	Distal Intergenic	471892	472536	645	2	8136
Cor0192820.1	Ov2.1_peak_204	tig00006910	96636	97213	578	*	46	6.06497	8.69758	4.64293	257	Exon (Cor0192810.1/Cor0192810, exon 5 of 9)	100238	101081	844	1	-3025
Cor0165020.1	Ov2.1_peak_205	tig00006913	875780	876316	537	*	23	4.11307	5.48841	2.3065	495	Exon (Cor0165010.1/Cor0165010, exon 12 of 19)	885986	887711	1726	1	-9670
Cor0166560.1	Ov2.1_peak_206	tig00006917	30396	31023	628	*	14	3.24431	3.99194	1.46816	411	Exon (Cor0166560.1/Cor0166560, exon 4 of 7)	27075	34072	6998	2	3049
Cor0166650.1	Ov2.1_peak_207	tig00006917	201525	202332	808	*	22	4.06723	5.35957	2.21595	478	Promoter (<=1kb)	188792	202193	13402	2	0
Cor0166910.1	Ov2.1_peak_208	tig00006917	667846	668192	347	*	13	3.18863	3.84578	1.37727	177	Distal Intergenic	650309	651905	1597	2	-15941
Cor0215090.1	Ov2.1_peak_209	tig00006918	99351	99684	334	*	17	3.77939	4.64983	1.76199	154	Promoter (2-3kb)	93481	96893	3413	2	-2458
Cor0176270.1	Ov2.1_peak_210	tig00006919	225440	225791	352	*	15	3.34622	4.28436	1.50939	144	Distal Intergenic	192829	220872	28044	2	-4568
Cor0176300.1	Ov2.1_peak_211	tig00006919	323777	324724	948	*	20	3.96516	5.09028	2.03329	537	Distal Intergenic	358773	362736	3964	1	-34049
Cor0171060.1	Ov2.1_peak_212	tig00006921	521339	521897	559	*	27	4.66473	6.22316	2.71672	557	Promoter (2-3kb)	512777	519207	6431	2	-2132
Cor0171200.1	Ov2.1_peak_213	tig00006921	714481	714903	423	*	15	3.33702	4.25645	1.50939	195	Promoter (1-2kb)	707847	716749	8903	2	1846
Cor0043950.1	Ov2.1_peak_214	tig00006925	14146	14777	632	*	29	4.95398	6.54723	2.97417	313	Exon (Cor0043940.1/Cor0043940, exon 11 of 16)	18293	21065	2773	2	6288
Cor0043960.1	Ov2.1_peak_215	tig00006925	32656	33256	601	*	20	3.98579	5.14291	2.0659	570	Distal Intergenic	26006	26311	306	1	6650
Cor0044060.1	Ov2.1_peak_216	tig00006925	203944	204313	370	*	15	3.34622	4.28436	1.50939	186	Distal Intergenic	199748	200695	948	2	-3249
Cor0044130.1	Ov2.1_peak_217	tig00006925	307267	307857	591	*	16	3.6824	4.43985	1.62068	384	Promoter (<=1kb)	302260	306591	4332	2	-676
Cor0044210.1	Ov2.1_peak_218	tig00006925	539181	539636	456	*	23	4.18277	5.69534	2.33509	193	Downstream (2-3kb)	525018	531397	6380	2	-7784
Cor0044220.1	Ov2.1_peak_219	tig00006925	554197	554519	323	*	46	5.85588	8.74043	4.64293	172	Distal Intergenic	542489	549230	6742	2	-4967
Cor0044700.1	Ov2.1_peak_220	tig00006925	1602900	1603339	440	*	15	3.34622	4.28436	1.50939	201	Distal Intergenic	1609753	1609971	219	1	-6414
Cor0044710.1	Ov2.1_peak_221	tig00006925	1679724	1680083	360	*	23	4.18277	5.69534	2.33509	127	Promoter (1-2kb)	1615124	1681700	66577	2	1617
Cor0044710.1	Ov2.1_peak_222	tig00006925	1751453	1752033	581	*	23	4.18277	5.69534	2.33509	290	Distal Intergenic	1615124	1681700	66577	2	-69753
Cor0044710.1	Ov2.1_peak_223	tig00006925	1833470	1834211	742	*	23	4.18277	5.69534	2.33509	408	Distal Intergenic	1615124	1681700	66577	2	-151770
Cor0044720.1	Ov2.1_peak_224	tig00006925	2098470	2098939	470	*	33	5.01933	7.18467	3.39966	400	Distal Intergenic	2159432	2194400	34969	1	-60493
Cor0045040.1	Ov2.1_peak_225	tig00006925	3457291	3457622	332	*	15	3.34622	4.28436	1.50939	130	Distal Intergenic	3440414	3440689	276	2	-16602
Cor0095830.1	Ov2.1_peak_226	tig00006927	213662	214017	356	*	15	3.34622	4.28436	1.50939	158	Distal Intergenic	228204	231011	2808	1	-14187
Cor0095880.1	Ov2.1_peak_227	tig00006927	448614	449433	820	*	15	3.34622	4.28436	1.50939	350	Promoter (2-3kb)	344036	451801	107766	2	2368
Cor0095920.1	Ov2.1_peak_228	tig00006927	614044	614648	605	*	22	4.32211	5.46692	2.28812	285	Distal Intergenic	676176	678974	2799	1	-61528
Cor0095980.1	Ov2.1_peak_229	tig00006927	763648	763974	327	*	38	5.48034	7.70702	3.82839	154	Exon (Cor0095980.1/Cor0095980, exon 3 of 13)	759357	778724	19368	1	4291
Cor0096170.1	Ov2.1_peak_230	tig00006927	935413	935939	527	*	20	3.95595	5.06704	2.01674	101	Promoter (1-2kb)	933549	943550	10002	1	1864
Cor0096220.1	Ov2.1_peak_231	tig00006927	1031416	1031851	436	*	15	3.57474	4.21953	1.50939	246	Exon (Cor0096210.1/Cor0096210, exon 16 of 20)	1041077	1041688	612	1	-9226
Cor0096530.1	Ov2.1_peak_232	tig00006927	1443638	1444466	829	*	15	3.65488	4.38235	1.5799	400	Promoter (2-3kb)	1437691	1440784	3094	2	-2854
Cor0096920.1	Ov2.1_peak_233	tig00006927	1878909	1879372	464	*	15	3.34622	4.28436	1.50939	131	Promoter (1-2kb)	1881183	1882160	978	1	-1811
Cor0096930.1	Ov2.1_peak_234	tig00006927	1885246	1885871	626	*	14	3.2137	3.91054	1.41624	434	Promoter (<=1kb)	1884262	1885815	1554	2	0
Cor0196960.1	Ov2.1_peak_235	tig00006929	59537	60494	958	*	28	4.7337	6.39266	2.86064	607	Promoter (<=1kb)	56635	59289	2655	2	-248
Cor0135280.1	Ov2.1_peak_236	tig00006931	549707	550328	622	*	17	3.80755	4.71313	1.79811	300	Promoter (2-3kb)	547038	551018	3981	1	2669
Cor0135310.1	Ov2.1_peak_237	tig00006931	574531	575312	782	*	20	3.94475	5.03901	2.00593	464	Downstream (2-3kb)	577856	578523	668	2	3211
Cor0135440.1	Ov2.1_peak_238	tig00006931	716736	717553	818	*	26	4.64993	6.18766	2.69202	438	Distal Intergenic	710204	712444	2241	1	6532
Cor0135490.1	Ov2.1_peak_239	tig00006931	770346	770734	389	*	13	3.13242	3.70627	1.30241	157	Promoter (2-3kb)	767464	771833	4370	1	2882
Cor0135530.1	Ov2.1_peak_240	tig00006931	801992	802526	535	*	49	6.24729	9.1295	4.95314	83	Promoter (<=1kb)	801051	802975	1925	1	941
Cor0179070.1	Ov2.1_peak_241	tig00006933	147415	148007	593	*	29	4.75943	6.45773	2.90849	24	Intron (Cor0179070.1/Cor0179070, intron 2 of 2)	135789	151915	16127	1	11626
Cor0179200.1	Ov2.1_peak_242	tig00006933	343271	343864	594	*	15	3.33612	4.25371	1.50939	312	Distal Intergenic	347342	349637	2296	1	-3478
Cor0179350.1	Ov2.1_peak_243	tig00006933	506610	507008	399	*	28	4.73492	6.39572	2.86349	211	Promoter (<=1kb)	506380	514998	8619	1	230
Cor0179350.1	Ov2.1_peak_244	tig00006933	509488	509949	462	*	13	3.30872	3.72025	1.30866	70	Exon (Cor0179350.1/Cor0179350, exon 8 of 21)	506380	514998	8619	1	3108
Cor0159520.1	Ov2.1_peak_245	tig00006935	140215	140571	357	*	21	4.01492	5.21874	2.11703	304	Distal Intergenic	131192	136587	5396	2	-3628
Cor0159730.1	Ov2.1_peak_246	tig00006935	409345	409702	358	*	20	3.98223	5.13377	2.05956	337	Distal Intergenic	402185	404806	2622	2	-4539
Cor0159790.1	Ov2.1_peak_247	tig00006935	473081	473412	332	*	14	3.21193	3.90592	1.41476	165	Distal Intergenic	486285	488734	2450	1	-12873
Cor0159870.1	Ov2.1_peak_248	tig00006935	583471	583943	473	*	15	3.62777	4.32652	1.53841	219	Promoter (1-2kb)	579105	581581	2477	2	-1890
Cor0159960.1	Ov2.1_peak_249	tig00006935	668094	668525	432	*	13	3.16885	3.79583	1.3525	173	Promoter (1-2kb)	669628	684170	14543	1	-1103
Cor0213210.1	Ov2.1_peak_250	tig00006936	118983	119618	636	*	14	3.24345	3.98962	1.46631	302	Promoter (1-2kb)	117535	123695	6161	1	1448
Cor0213220.1	Ov2.1_peak_251	tig00006936	136303	136812	510	*	39	5.52265	7.81255	3.91576	290	Distal Intergenic	127123	128370	1248	2	-7933
Cor0177370.1	Ov2.1_peak_252	tig00006937	97965	98303	339	*	13	3.1477	3.74346	1.32263	148	Promoter (1-2kb)	99633	102704	3072	1	-1330
Cor0177460.1	Ov2.1_peak_253	tig00006937	228510	228904	395	*	23	4.18277	5.69534	2.33509	374	Distal Intergenic	236447	241032	4586	2	12128
Cor0177630.1	Ov2.1_peak_254	tig00006937	584495	584868	374	*	17	3.75255	4.59053	1.7264	115	Distal Intergenic	555527	556099	573	1	28968
Cor0206740.1	Ov2.1_peak_255	tig00006938	75486	75928	443	*	15	3.34622	4.28436	1.50939	201	Distal Intergenic	80094	83324	3231	1	-4166
Cor0206770.1	Ov2.1_peak_256	tig00006938	154288	154742	455	*	15	3.62777	4.32652	1.53841	38	Downstream (1-2kb)	156033	158045	2013	2	3303
Cor0190950.1	Ov2.1_peak_257	tig00006939	64020	64723	704	*	23	4.41888	5.66818	2.33509	368	Exon (Cor0190940.1/Cor0190940, exon 3 of 3)	66113	70519	4407	2	5796
Cor0191020.1	Ov2.1_peak_258	tig00006939	143160	144086	927	*	15	3.34622	4.28436	1.50939	501	Promoter (1-2kb)	145361	162320	16960	1	-1275
Cor0191060.1	Ov2.1_peak_259	tig00006939	238621	239097	477	*	21	4.03829	5.2809	2.16268	127	Distal Intergenic	227279	230623	3345	2	-7998
Cor0191130.1	Ov2.1_peak_260	tig00006939	344895	346181	1287	*	33	5.01933	7.18467	3.39966	1003	Distal Intergenic	338170	340492	2323	1	6725
Cor0186160.1	Ov2.1_peak_261	tig00006941	106122	106655	534	*	13	3.14125	3.72769	1.31221	167	Promoter (1-2kb)	101176	107932	6757	2	1277
Cor0186280.1	Ov2.1_peak_262	tig00006941	237544	237865	322	*	32	5.13907	6.92777	3.27205	238	Intron (Cor0186280.1/Cor0186280, intron 2 of 5)	233607	246594	12988	1	3937
Cor0186400.1	Ov2.1_peak_263	tig00006941	473139	473913	775	*	15	3.34622	4.28436	1.50939	463	Promoter (<=1kb)	468991	472212	3222	2	-927
Cor0186400.1	Ov2.1_peak_264	tig00006941	478704	479249	546	*	19	3.88728	4.89871	1.91056	78	Distal Intergenic	468991	472212	3222	2	-6492
Cor0066150.1	Ov2.1_peak_265	tig00006943	112242	112575	334	*	23	4.45831	5.75269	2.37787	4	Promoter (<=1kb)	112067	112792	726	1	175
Cor0066180.1	Ov2.1_peak_266	tig00006943	179329	179777	449	*	15	3.34622	4.28436	1.50939	208	Distal Intergenic	152959	164236	11278	1	26370
Cor0066300.1	Ov2.1_peak_267	tig00006943	565257	565595	339	*	29	4.77054	6.48616	2.93028	185	Exon (Cor0066310.1/Cor0066310, exon 6 of 6)	519083	554422	35340	2	-10835
Cor0066410.1	Ov2.1_peak_268	tig00006943	804644	805127	484	*	17	3.7387	4.56029	1.70284	362	Exon (Cor0066410.1/Cor0066410, exon 2 of 2)	804915	811600	6686	2	6473
Cor0066630.1	Ov2.1_peak_269	tig00006943	1206058	1206505	448	*	14	3.21193	3.90592	1.41476	212	Intron (Cor0066630.1/Cor0066630, intron 6 of 31)	1170309	1219018	48710	2	12513
Cor0066760.1	Ov2.1_peak_270	tig00006943	1375243	1375587	345	*	23	4.18277	5.69534	2.33509	192	Distal Intergenic	1381102	1382942	1841	1	-5515
Cor0066870.1	Ov2.1_peak_271	tig00006943	1574449	1574830	382	*	15	3.55993	4.19015	1.50939	190	Exon (Cor0066870.1/Cor0066870, exon 13 of 25)	1543612	1597327	53716	2	22497
Cor0066890.1	Ov2.1_peak_272	tig00006943	1655710	1656034	325	*	23	4.18277	5.69534	2.33509	126	Distal Intergenic	1647002	1650136	3135	2	-5574
Cor0066900.1	Ov2.1_peak_273	tig00006943	1696688	1697280	593	*	15	3.62777	4.32652	1.53841	303	Distal Intergenic	1704953	1712296	7344	1	-7673
Cor0067130.1	Ov2.1_peak_274	tig00006943	1983305	1983816	512	*	14	3.2137	3.91054	1.41624	262	Promoter (2-3kb)	1982830	1985914	3085	2	2098
Cor0067290.1	Ov2.1_peak_275	tig00006943	2131852	2132281	430	*	19	4.0809	4.99758	1.97652	364	Intron (Cor0067280.1/Cor0067280, intron 2 of 5)	2134966	2136417	1452	2	4136
Cor0067610.1	Ov2.1_peak_276	tig00006943	2514109	2514865	757	*	33	5.01933	7.18467	3.39966	442	Promoter (<=1kb)	2513664	2514491	828	2	0
Cor0124880.1	Ov2.1_peak_277	tig00006945	249532	249936	405	*	19	3.92455	4.98903	1.97023	196	Exon (Cor0124880.1/Cor0124880, exon 2 of 4)	245718	251714	5997	1	3814
Cor0125240.1	Ov2.1_peak_278	tig00006945	757808	758148	341	*	15	3.30911	4.17369	1.50939	149	Promoter (<=1kb)	756832	757227	396	2	-581
Cor0125270.1	Ov2.1_peak_279	tig00006945	778822	779292	471	*	13	3.13474	3.71187	1.30241	111	Exon (Cor0125270.1/Cor0125270, exon 9 of 14)	776069	782872	6804	2	3580
Cor0125280.1	Ov2.1_peak_280	tig00006945	789205	789678	474	*	14	3.23404	3.96434	1.45618	238	Downstream (2-3kb)	791698	794879	3182	2	5201
Cor0125880.1	Ov2.1_peak_281	tig00006945	1447192	1447683	492	*	23	4.18277	5.69534	2.33509	256	Distal Intergenic	1457173	1462548	5376	1	-9490
Cor0172350.1	Ov2.1_peak_282	tig00006947	38615	39045	431	*	13	3.13474	3.71187	1.30241	322	Promoter (<=1kb)	38657	44449	5793	1	0
Cor0172570.1	Ov2.1_peak_283	tig00006947	210945	211558	614	*	19	3.91842	4.974	1.96025	297	Distal Intergenic	201792	203456	1665	2	-7489
Cor0172920.1	Ov2.1_peak_284	tig00006947	533817	534166	350	*	13	3.16068	3.77548	1.33751	195	Promoter (1-2kb)	531418	532631	1214	2	-1186
Cor0173070.1	Ov2.1_peak_285	tig00006947	630250	630681	432	*	33	5.01933	7.18467	3.39966	33	Promoter (<=1kb)	630236	645430	15195	1	14
Cor0205830.1	Ov2.1_peak_286	tig00006948	56120	56510	391	*	15	3.26592	4.05105	1.50355	184	Promoter (1-2kb)	54475	54822	348	1	1645
Cor0063390.1	Ov2.1_peak_287	tig00006949	173407	173794	388	*	14	3.40075	3.88669	1.40725	222	Promoter (2-3kb)	171265	175887	4623	1	2142
Cor0063550.1	Ov2.1_peak_288	tig00006949	295398	295869	472	*	31	5.05434	6.75049	3.1324	29	Exon (Cor0063550.1/Cor0063550, exon 4 of 5)	291309	297203	5895	1	4089
Cor0063780.1	Ov2.1_peak_289	tig00006949	496835	497329	495	*	18	3.81324	4.72604	1.80908	290	Promoter (1-2kb)	495270	498783	3514	2	1454
Cor0063920.1	Ov2.1_peak_290	tig00006949	627904	628251	348	*	16	3.71034	4.49913	1.66193	176	Promoter (2-3kb)	629446	630706	1261	2	2455
Cor0064060.1	Ov2.1_peak_291	tig00006949	784682	785028	347	*	13	3.13482	3.71209	1.30241	188	Intron (Cor0064070.1/Cor0064070, intron 12 of 15)	769501	778276	8776	2	-6406
Cor0064570.1	Ov2.1_peak_292	tig00006949	1528530	1528940	411	*	14	3.23852	3.97633	1.45693	178	Promoter (2-3kb)	1531707	1549230	17524	1	-2767
Cor0064980.1	Ov2.1_peak_293	tig00006949	1896016	1896419	404	*	15	3.60176	4.27368	1.50939	201	Promoter (<=1kb)	1895726	1897940	2215	1	290
Cor0065300.1	Ov2.1_peak_294	tig00006949	2097139	2097705	567	*	13	3.14447	3.73556	1.31854	287	Promoter (<=1kb)	2096291	2097280	990	2	0
Cor0065690.1	Ov2.1_peak_295	tig00006949	2415291	2415681	391	*	17	3.80566	4.70885	1.79717	199	Promoter (<=1kb)	2412461	2415034	2574	2	-257
Cor0065810.1	Ov2.1_peak_296	tig00006949	2523485	2523935	451	*	15	3.60106	4.27227	1.50939	219	Promoter (<=1kb)	2523531	2537989	14459	1	0
Cor0065900.1	Ov2.1_peak_297	tig00006949	2611587	2611912	326	*	20	3.96722	5.09548	2.03792	135	Distal Intergenic	2615388	2617394	2007	1	-3476
Cor0200860.1	Ov2.1_peak_298	tig00006951	149671	150044	374	*	19	3.92053	4.97918	1.96453	184	Promoter (<=1kb)	150457	157196	6740	1	-413
Cor0201030.1	Ov2.1_peak_299	tig00006951	288850	289174	325	*	16	3.71526	4.50967	1.66991	150	Promoter (1-2kb)	286993	290247	3255	1	1857
Cor0201040.1	Ov2.1_peak_300	tig00006951	289767	290169	403	*	13	3.16068	3.77548	1.33751	199	Promoter (2-3kb)	292930	295641	2712	1	-2761
Cor0204490.1	Ov2.1_peak_301	tig00006953	49100	49489	390	*	25	4.58044	6.02491	2.57955	251	Intron (Cor0204500.1/Cor0204500, intron 4 of 5)	41029	45773	4745	1	8071
Cor0204530.1	Ov2.1_peak_302	tig00006953	89084	89409	326	*	26	4.60568	6.0833	2.61632	154	Promoter (1-2kb)	88765	91371	2607	2	1962
Cor0204770.1	Ov2.1_peak_303	tig00006953	313696	314332	637	*	15	3.34622	4.28436	1.50939	294	Distal Intergenic	294920	304014	9095	2	-9682
Cor0155470.1	Ov2.1_peak_304	tig00006954	25248	25683	436	*	15	3.29303	4.12732	1.50939	210	Intron (Cor0155460.1/Cor0155460, intron 5 of 5)	36841	40820	3980	1	-11158
Cor0155480.1	Ov2.1_peak_305	tig00006954	51784	52127	344	*	21	4.03829	5.2809	2.16268	3	Distal Intergenic	60646	62043	1398	1	-8519
Cor0155750.1	Ov2.1_peak_306	tig00006954	297708	298027	320	*	14	3.40075	3.88669	1.40725	154	Promoter (1-2kb)	299191	312309	13119	1	-1164
Cor0155880.1	Ov2.1_peak_307	tig00006954	416115	416559	445	*	13	3.18697	3.84155	1.37696	207	Downstream (<1kb)	409159	415467	6309	1	6956
Cor0155890.1	Ov2.1_peak_308	tig00006954	468391	468994	604	*	13	3.13474	3.71187	1.30241	239	Promoter (2-3kb)	417378	466174	48797	2	-2217
Cor0156080.1	Ov2.1_peak_309	tig00006954	683792	684204	413	*	18	3.84384	4.79638	1.84951	189	Promoter (<=1kb)	683701	691698	7998	1	91
Cor0156360.1	Ov2.1_peak_310	tig00006954	857994	858401	408	*	24	4.48644	5.81394	2.42509	24	Promoter (1-2kb)	859866	865742	5877	1	-1465
Cor0162530.1	Ov2.1_peak_311	tig00006956	93081	93408	328	*	14	3.25724	4.02714	1.49189	167	Distal Intergenic	98799	101935	3137	1	-5391
Cor0212450.1	Ov2.1_peak_312	tig00006958	67638	68128	491	*	19	3.92857	4.99892	1.97742	223	Promoter (2-3kb)	65319	72097	6779	1	2319
Cor0212480.1	Ov2.1_peak_313	tig00006958	132952	133882	931	*	14	3.22893	3.95071	1.44685	472	Promoter (1-2kb)	131838	132716	879	1	1114
Cor0183320.1	Ov2.1_peak_314	tig00006960	267209	267540	332	*	32	4.93171	6.92367	3.26888	201	Promoter (1-2kb)	269061	271140	2080	1	-1521
Cor0183590.1	Ov2.1_peak_315	tig00006960	509877	510210	334	*	19	3.88673	4.89741	1.91056	170	Intron (Cor0183590.1/Cor0183590, intron 1 of 2)	501413	522166	20754	1	8464
Cor0205010.1	Ov2.1_peak_316	tig00006961	46857	47177	321	*	14	3.24174	3.985	1.46258	157	Promoter (<=1kb)	47200	53840	6641	1	-23
Cor0205030.1	Ov2.1_peak_317	tig00006961	82991	83863	873	*	15	3.34622	4.28436	1.50939	465	Promoter (<=1kb)	83228	84378	1151	1	0
Cor0205060.1	Ov2.1_peak_318	tig00006961	130293	131072	780	*	20	3.98223	5.13377	2.05956	134	Promoter (<=1kb)	130723	135219	4497	1	0
Cor0218830.1	Ov2.1_peak_319	tig00006964	113246	114027	782	*	15	3.33612	4.25371	1.50939	342	Distal Intergenic	125657	126103	447	1	-11630
Cor0111210.1	Ov2.1_peak_320	tig00006967	61083	61404	322	*	16	3.71034	4.49913	1.66193	317	Distal Intergenic	90443	91684	1242	1	-29039
Cor0111470.1	Ov2.1_peak_321	tig00006967	405204	405656	453	*	13	3.18283	3.83104	1.37458	237	Promoter (<=1kb)	405897	406391	495	1	-241
Cor0111560.1	Ov2.1_peak_322	tig00006967	522364	522782	419	*	17	3.75163	4.58852	1.72466	199	Intron (Cor0111550.1/Cor0111550, intron 5 of 6)	526711	535869	9159	2	13087
Cor0167890.1	Ov2.1_peak_323	tig00006969	81094	81987	894	*	15	3.32098	4.20855	1.50939	470	Intron (Cor0167890.1/Cor0167890, intron 2 of 15)	41087	85198	44112	2	3211
Cor0167910.1	Ov2.1_peak_324	tig00006969	138837	139294	458	*	15	3.30911	4.17369	1.50939	202	Distal Intergenic	158603	159931	1329	2	20637
Cor0038690.1	Ov2.1_peak_325	tig00006973	727870	728205	336	*	23	4.18277	5.69534	2.33509	126	Distal Intergenic	716590	716883	294	1	11280
Cor0038720.1	Ov2.1_peak_326	tig00006973	820547	820913	367	*	15	3.26555	4.05003	1.50303	194	Intron (Cor0038720.1/Cor0038720, intron 1 of 1)	809877	850466	40590	2	29553
Cor0038790.1	Ov2.1_peak_327	tig00006973	978532	979296	765	*	24	4.48003	5.79991	2.41917	683	Promoter (<=1kb)	968905	979545	10641	2	249
Cor0038800.1	Ov2.1_peak_328	tig00006973	997716	998051	336	*	23	4.15123	5.59992	2.33509	79	Distal Intergenic	982434	986158	3725	2	-11558
Cor0038990.1	Ov2.1_peak_329	tig00006973	1206757	1207087	331	*	17	3.7387	4.56029	1.70284	164	Exon (Cor0038990.1/Cor0038990, exon 6 of 14)	1202181	1214375	12195	1	4576
Cor0039030.1	Ov2.1_peak_330	tig00006973	1284762	1285362	601	*	15	3.29303	4.12732	1.50939	300	Distal Intergenic	1269113	1269442	330	2	-15320
Cor0039180.1	Ov2.1_peak_331	tig00006973	1539471	1539821	351	*	13	3.15661	3.7654	1.33643	179	Distal Intergenic	1543190	1546267	3078	1	-3369
Cor0039220.1	Ov2.1_peak_332	tig00006973	1630178	1630524	347	*	24	4.50196	5.8481	2.45063	122	Exon (Cor0039220.1/Cor0039220, exon 3 of 3)	1625846	1630452	4607	1	4332
Cor0039260.1	Ov2.1_peak_333	tig00006973	1679619	1680030	412	*	23	4.34662	5.51712	2.32465	4	Promoter (1-2kb)	1677844	1682214	4371	1	1775
Cor0039810.1	Ov2.1_peak_334	tig00006973	2456962	2457345	384	*	34	5.27813	7.23147	3.43578	247	Promoter (2-3kb)	2454152	2459023	4872	1	2810
Cor0039950.1	Ov2.1_peak_335	tig00006973	2695385	2695873	489	*	27	4.6807	6.26178	2.75092	429	Distal Intergenic	2699613	2709669	10057	1	-3740
Cor0040310.1	Ov2.1_peak_336	tig00006973	3179662	3180090	429	*	20	4.10947	5.05108	2.00711	271	Promoter (1-2kb)	3178636	3189896	11261	1	1026
Cor0040330.1	Ov2.1_peak_337	tig00006973	3214244	3214600	357	*	25	4.58387	6.03279	2.58655	75	Distal Intergenic	3222811	3223545	735	1	-8211
Cor0040700.1	Ov2.1_peak_338	tig00006973	4060497	4060889	393	*	23	4.11418	5.49158	2.30758	309	Distal Intergenic	4045223	4045390	168	2	-15107
Cor0042490.1	Ov2.1_peak_339	tig00006975	25208	25572	365	*	15	3.34622	4.28436	1.50939	202	Distal Intergenic	16849	17964	1116	2	-7244
Cor0042500.1	Ov2.1_peak_340	tig00006975	45770	46198	429	*	23	4.18277	5.69534	2.33509	364	Distal Intergenic	32191	33223	1033	2	-12547
Cor0042590.1	Ov2.1_peak_341	tig00006975	171027	171432	406	*	15	3.34622	4.28436	1.50939	226	Distal Intergenic	176494	184883	8390	1	-5062
Cor0042670.1	Ov2.1_peak_342	tig00006975	312638	313076	439	*	23	4.18277	5.69534	2.33509	208	Distal Intergenic	300255	302348	2094	2	-10290
Cor0042790.1	Ov2.1_peak_343	tig00006975	811171	811608	438	*	20	3.94577	5.04154	2.00711	225	Distal Intergenic	802632	805204	2573	1	8539
Cor0042910.1	Ov2.1_peak_344	tig00006975	1158876	1159216	341	*	46	5.85588	8.74043	4.64293	207	Distal Intergenic	1184135	1186686	2552	1	-24919
Cor0043180.1	Ov2.1_peak_345	tig00006975	1778485	1778947	463	*	15	3.28253	4.09749	1.50939	218	Distal Intergenic	1767259	1771068	3810	2	-7417
Cor0043360.1	Ov2.1_peak_346	tig00006975	2152651	2152990	340	*	36	5.39927	7.51098	3.65983	178	Distal Intergenic	2180125	2180385	261	1	-27135
Cor0043370.1	Ov2.1_peak_347	tig00006975	2196163	2196920	758	*	22	4.07588	5.38348	2.23534	344	Promoter (2-3kb)	2198747	2199418	672	2	2498
Cor0043370.1	Ov2.1_peak_348	tig00006975	2213037	2213402	366	*	33	5.01933	7.18467	3.39966	200	Distal Intergenic	2198747	2199418	672	2	-13619
Cor0043470.1	Ov2.1_peak_349	tig00006975	2389522	2389853	332	*	17	3.79675	4.68871	1.78282	200	Distal Intergenic	2357163	2359202	2040	2	-30320
Cor0043530.1	Ov2.1_peak_350	tig00006975	2558665	2559088	424	*	20	3.98994	5.15361	2.07539	203	Promoter (1-2kb)	2556452	2556859	408	2	-1806
Cor0043660.1	Ov2.1_peak_351	tig00006975	2856222	2857028	807	*	43	5.71079	8.31269	4.34608	704	Exon (Cor0043660.1/Cor0043660, exon 2 of 2)	2855978	2868779	12802	2	11751
Cor0043800.1	Ov2.1_peak_352	tig00006975	3339501	3340066	566	*	15	3.34622	4.28436	1.50939	299	Distal Intergenic	3317032	3321760	4729	2	-17741
Cor0043840.1	Ov2.1_peak_353	tig00006975	3504284	3504623	340	*	13	3.16005	3.77391	1.33643	153	Distal Intergenic	3520119	3521104	986	1	-15496
Cor0043900.1	Ov2.1_peak_354	tig00006975	3715239	3715720	482	*	18	3.82645	4.75624	1.81863	101	Promoter (<=1kb)	3715820	3715978	159	1	-100
Cor0176070.1	Ov2.1_peak_355	tig00006977	574523	575059	537	*	13	3.18118	3.82686	1.37278	281	Exon (Cor0176070.1/Cor0176070, exon 7 of 19)	543349	582292	38944	2	7233
Cor0205190.1	Ov2.1_peak_356	tig00006978	98472	99353	882	*	15	3.34622	4.28436	1.50939	84	Distal Intergenic	294972	301038	6067	2	201685
Cor0205190.1	Ov2.1_peak_357	tig00006978	287369	287859	491	*	21	4.01713	5.22456	2.11995	423	Distal Intergenic	294972	301038	6067	2	13179
Cor0214360.1	Ov2.1_peak_358	tig00006981	75565	75920	356	*	13	3.13803	3.71987	1.30855	169	Distal Intergenic	30161	66683	36523	2	-8882
Cor0205440.1	Ov2.1_peak_359	tig00006982	96505	96831	327	*	15	3.29134	4.12249	1.50939	151	Distal Intergenic	100704	101225	522	2	4394
Cor0157380.1	Ov2.1_peak_360	tig00006983	50034	50839	806	*	33	5.01933	7.18467	3.39966	649	Promoter (<=1kb)	49163	51480	2318	1	871
Cor0157420.1	Ov2.1_peak_361	tig00006983	125524	126144	621	*	50	6.2954	9.24909	5.05658	235	Distal Intergenic	101262	116855	15594	2	-8669
Cor0157560.1	Ov2.1_peak_362	tig00006983	469358	470187	830	*	23	4.18277	5.69534	2.33509	516	Distal Intergenic	485276	485659	384	1	-15089
Cor0157620.1	Ov2.1_peak_363	tig00006983	673282	673896	615	*	15	3.34622	4.28436	1.50939	299	Promoter (1-2kb)	670615	671505	891	2	-1777
Cor0157640.1	Ov2.1_peak_364	tig00006983	803424	803897	474	*	15	3.57474	4.21953	1.50939	116	Distal Intergenic	764532	767791	3260	2	-35633
Cor0021950.1	Ov2.1_peak_365	tig00006985	52970	53346	377	*	14	3.23852	3.97633	1.45693	196	Distal Intergenic	26221	43807	17587	2	-9163
Cor0022210.1	Ov2.1_peak_366	tig00006985	798309	798700	392	*	14	3.20362	3.88431	1.40701	185	Distal Intergenic	793295	796514	3220	1	5014
Cor0022220.1	Ov2.1_peak_367	tig00006985	819112	819763	652	*	30	5.01887	6.67787	3.07673	389	Promoter (2-3kb)	816402	832374	15973	1	2710
Cor0022320.1	Ov2.1_peak_368	tig00006985	994805	995186	382	*	23	4.14085	5.56919	2.33509	186	Distal Intergenic	985705	989368	3664	1	9100
Cor0022460.1	Ov2.1_peak_369	tig00006985	1384083	1384643	561	*	13	3.13162	3.70434	1.30241	264	Distal Intergenic	1399545	1401118	1574	1	-14902
Cor0022720.1	Ov2.1_peak_370	tig00006985	1941726	1942084	359	*	16	3.6824	4.43985	1.62068	180	Distal Intergenic	1953053	1954039	987	1	-10969
Cor0022800.1	Ov2.1_peak_371	tig00006985	2183338	2183658	321	*	15	3.34622	4.28436	1.50939	167	Distal Intergenic	2188409	2194931	6523	2	11273
Cor0022880.1	Ov2.1_peak_372	tig00006985	2374547	2375107	561	*	33	5.01933	7.18467	3.39966	451	Distal Intergenic	2379743	2386366	6624	2	11259
Cor0022910.1	Ov2.1_peak_373	tig00006985	2400756	2401275	520	*	20	3.98579	5.14291	2.0659	147	Promoter (<=1kb)	2399147	2401137	1991	2	0
Cor0023030.1	Ov2.1_peak_374	tig00006985	2674151	2674524	374	*	25	4.55609	5.96929	2.53393	276	Promoter (<=1kb)	2674693	2687857	13165	1	-169
Cor0023050.1	Ov2.1_peak_375	tig00006985	2744190	2744532	343	*	13	3.17213	3.80404	1.35653	176	Distal Intergenic	2734791	2740286	5496	2	-3904
Cor0023540.1	Ov2.1_peak_376	tig00006985	3534864	3535416	553	*	13	3.19945	3.87351	1.39765	284	Promoter (2-3kb)	3537923	3539880	1958	1	-2507
Cor0023710.1	Ov2.1_peak_377	tig00006985	3669598	3670250	653	*	32	5.10241	6.8504	3.20871	159	Intron (Cor0023710.1/Cor0023710, intron 6 of 12)	3667265	3674323	7059	2	4073
Cor0023800.1	Ov2.1_peak_378	tig00006985	3748089	3748558	470	*	13	3.18036	3.82477	1.37103	213	Exon (Cor0023790.1/Cor0023790, exon 7 of 8)	3751616	3753343	1728	2	4785
Cor0023820.1	Ov2.1_peak_379	tig00006985	3790826	3791219	394	*	15	3.61877	4.30814	1.53021	199	Exon (Cor0023820.1/Cor0023820, exon 29 of 40)	3785393	3812063	26671	2	20844
Cor0023860.1	Ov2.1_peak_380	tig00006985	3938344	3938685	342	*	15	3.31268	4.18413	1.50939	126	Distal Intergenic	3956330	3957784	1455	2	19099
Cor0023960.1	Ov2.1_peak_381	tig00006985	4061234	4061721	488	*	23	4.16448	5.63963	2.33509	179	Distal Intergenic	4084472	4085050	579	1	-22751
Cor0024100.1	Ov2.1_peak_382	tig00006985	4305915	4306488	574	*	19	3.93564	5.01636	1.99007	406	Promoter (2-3kb)	4305804	4308570	2767	2	2082
Cor0024170.1	Ov2.1_peak_383	tig00006985	4387266	4387766	501	*	15	3.34622	4.28436	1.50939	228	Distal Intergenic	4391105	4393107	2003	2	5341
Cor0024250.1	Ov2.1_peak_384	tig00006985	4499414	4499843	430	*	15	3.29303	4.12732	1.50939	234	Downstream (1-2kb)	4501811	4507514	5704	2	7671
Cor0024290.1	Ov2.1_peak_385	tig00006985	4533656	4534119	464	*	18	3.83807	4.783	1.83852	368	Promoter (1-2kb)	4530778	4532544	1767	2	-1112
Cor0024390.1	Ov2.1_peak_386	tig00006985	4665348	4665669	322	*	19	3.92455	4.98903	1.97023	220	Promoter (2-3kb)	4659640	4663101	3462	2	-2247
Cor0024610.1	Ov2.1_peak_387	tig00006985	4960119	4960861	743	*	33	5.01933	7.18467	3.39966	262	Promoter (2-3kb)	4957747	4985980	28234	1	2372
Cor0024660.1	Ov2.1_peak_388	tig00006985	5037017	5037538	522	*	15	3.32076	4.20788	1.50939	241	Distal Intergenic	5009602	5013311	3710	2	-23706
Cor0167290.1	Ov2.1_peak_389	tig00006988	173648	174186	539	*	20	3.94272	5.03395	2.0046	127	Promoter (<=1kb)	170269	174371	4103	2	185
Cor0167340.1	Ov2.1_peak_390	tig00006988	260879	261275	397	*	20	3.98223	5.13377	2.05956	112	Distal Intergenic	268841	269068	228	2	7793
Cor0167470.1	Ov2.1_peak_391	tig00006988	418839	419271	433	*	24	4.521	5.89034	2.47939	391	Exon (Cor0167480.1/Cor0167480, exon 6 of 7)	407427	415415	7989	2	-3424
Cor0115000.1	Ov2.1_peak_392	tig00006990	134656	135399	744	*	21	4.02134	5.2357	2.12963	361	Intron (Cor0114990.1/Cor0114990, intron 1 of 4)	142133	145946	3814	1	-6734
Cor0115110.1	Ov2.1_peak_393	tig00006990	394547	395142	596	*	33	5.01933	7.18467	3.39966	264	Promoter (<=1kb)	393974	409668	15695	1	573
Cor0115430.1	Ov2.1_peak_394	tig00006990	744625	745070	446	*	15	3.34622	4.28436	1.50939	218	Distal Intergenic	732234	737121	4888	2	-7504
Cor0115880.1	Ov2.1_peak_395	tig00006990	1366730	1367102	373	*	21	4.04149	5.28949	2.16936	194	Distal Intergenic	1379360	1380469	1110	1	-12258
Cor0115960.1	Ov2.1_peak_396	tig00006990	1485763	1486131	369	*	23	4.40492	5.63862	2.33509	4	Intron (Cor0115960.1/Cor0115960, intron 7 of 8)	1479447	1487605	8159	1	6316
Cor0014290.1	Ov2.1_peak_397	tig00006992	32641	33660	1020	*	42	5.68356	8.23685	4.27832	85	Promoter (1-2kb)	27780	30991	3212	2	-1650
Cor0014370.1	Ov2.1_peak_398	tig00006992	304658	305365	708	*	15	3.34622	4.28436	1.50939	385	Distal Intergenic	289814	291250	1437	2	-13408
Cor0014510.1	Ov2.1_peak_399	tig00006992	645211	645534	324	*	33	5.01933	7.18467	3.39966	291	Promoter (1-2kb)	644009	645196	1188	1	1202
Cor0014660.1	Ov2.1_peak_400	tig00006992	915836	916262	427	*	46	5.85588	8.74043	4.64293	278	Intron (Cor0014660.1/Cor0014660, intron 6 of 6)	881337	953434	72098	1	34499
Cor0014900.1	Ov2.1_peak_401	tig00006992	1332532	1333117	586	*	13	3.16005	3.77391	1.33643	321	Distal Intergenic	1336168	1337244	1077	1	-3051
Cor0014910.1	Ov2.1_peak_402	tig00006992	1353133	1353697	565	*	15	3.28341	4.09997	1.50939	249	Promoter (2-3kb)	1355852	1365433	9582	1	-2155
Cor0015130.1	Ov2.1_peak_403	tig00006992	1874971	1875317	347	*	15	3.34622	4.28436	1.50939	197	Promoter (1-2kb)	1876677	1900904	24228	1	-1360
Cor0015130.1	Ov2.1_peak_404	tig00006992	1877946	1878271	326	*	15	3.34622	4.28436	1.50939	205	Promoter (1-2kb)	1876677	1900904	24228	1	1269
Cor0015150.1	Ov2.1_peak_405	tig00006992	2076080	2076901	822	*	23	4.18277	5.69534	2.33509	568	Distal Intergenic	2100787	2120507	19721	1	-23886
Cor0015150.1	Ov2.1_peak_406	tig00006992	2108115	2108630	516	*	15	3.34622	4.28436	1.50939	268	Intron (Cor0015150.1/Cor0015150, intron 2 of 4)	2100787	2120507	19721	1	7328
Cor0015200.1	Ov2.1_peak_407	tig00006992	2195509	2196100	592	*	18	3.86517	4.84624	1.87763	304	Promoter (<=1kb)	2193868	2197046	3179	2	946
Cor0015320.1	Ov2.1_peak_408	tig00006992	2410920	2411524	605	*	33	5.01933	7.18467	3.39966	199	Distal Intergenic	2378134	2385070	6937	2	-25850
Cor0015420.1	Ov2.1_peak_409	tig00006992	2637436	2637759	324	*	15	3.34622	4.28436	1.50939	116	Intron (Cor0015420.1/Cor0015420, intron 8 of 19)	2627086	2647137	20052	2	9378
Cor0015590.1	Ov2.1_peak_410	tig00006992	3164622	3164941	320	*	20	3.98682	5.14558	2.06829	117	Intron (Cor0015590.1/Cor0015590, intron 6 of 18)	3142172	3177537	35366	2	12596
Cor0015660.1	Ov2.1_peak_411	tig00006992	3261696	3262150	455	*	27	4.67475	6.24735	2.73679	247	Distal Intergenic	3269467	3274829	5363	1	-7317
Cor0015860.1	Ov2.1_peak_412	tig00006992	3667300	3667675	376	*	33	5.01933	7.18467	3.39966	314	Promoter (1-2kb)	3663337	3665650	2314	2	-1650
Cor0016020.1	Ov2.1_peak_413	tig00006992	3976868	3977728	861	*	15	3.29303	4.12732	1.50939	415	Distal Intergenic	3983053	3988066	5014	1	-5325
Cor0016070.1	Ov2.1_peak_414	tig00006992	4025722	4026864	1143	*	15	3.34622	4.28436	1.50939	605	Distal Intergenic	4019465	4021405	1941	2	-4317
Cor0016120.1	Ov2.1_peak_415	tig00006992	4253381	4253769	389	*	15	3.34622	4.28436	1.50939	166	Distal Intergenic	4242275	4245458	3184	1	11106
Cor0016160.1	Ov2.1_peak_416	tig00006992	4362177	4362517	341	*	15	3.31986	4.20522	1.50939	194	Intron (Cor0016150.1/Cor0016150, intron 3 of 6)	4374927	4383690	8764	1	-12410
Cor0016200.1	Ov2.1_peak_417	tig00006992	4498977	4499337	361	*	20	3.98223	5.13377	2.05956	179	Distal Intergenic	4538209	4561918	23710	1	-38872
Cor0016220.1	Ov2.1_peak_418	tig00006992	4591767	4592091	325	*	13	3.16005	3.77391	1.33643	192	Intron (Cor0016220.1/Cor0016220, intron 1 of 2)	4578851	4598748	19898	2	6657
Cor0016240.1	Ov2.1_peak_419	tig00006992	4651285	4651756	472	*	15	3.26555	4.05003	1.50303	230	Distal Intergenic	4669044	4683568	14525	1	-17288
Cor0016600.1	Ov2.1_peak_420	tig00006992	5359347	5360242	896	*	24	4.51301	5.87256	2.47015	103	Promoter (2-3kb)	5363140	5369293	6154	1	-2898
Cor0016920.1	Ov2.1_peak_421	tig00006992	5689983	5690528	546	*	21	4.04896	5.30968	2.17668	111	Distal Intergenic	5718310	5726769	8460	1	-27782
Cor0154510.1	Ov2.1_peak_422	tig00006994	56955	57360	406	*	19	3.91653	4.96938	1.96025	326	Promoter (1-2kb)	43881	55599	11719	2	-1356
Cor0154610.1	Ov2.1_peak_423	tig00006994	120551	121045	495	*	15	3.31806	4.19992	1.50939	259	Promoter (2-3kb)	123620	123928	309	1	-2575
Cor0155220.1	Ov2.1_peak_424	tig00006994	741461	742108	648	*	21	4.03829	5.2809	2.16268	587	Distal Intergenic	751864	776371	24508	1	-9756
Cor0155220.1	Ov2.1_peak_425	tig00006994	757312	757639	328	*	13	3.16005	3.77391	1.33643	208	Intron (Cor0155220.1/Cor0155220, intron 2 of 4)	751864	776371	24508	1	5448
Cor0155230.1	Ov2.1_peak_426	tig00006994	769714	770073	360	*	14	3.23064	3.95524	1.44844	182	Intron (Cor0155220.1/Cor0155220, intron 4 of 4)	777368	779794	2427	1	-7295
Cor0155320.1	Ov2.1_peak_427	tig00006994	866117	866841	725	*	21	4.00662	5.19697	2.10731	344	Distal Intergenic	856778	860329	3552	2	-5788
Cor0099600.1	Ov2.1_peak_428	tig00006996	642885	643272	388	*	23	4.18277	5.69534	2.33509	55	Distal Intergenic	652186	653428	1243	1	-8914
Cor0099980.1	Ov2.1_peak_429	tig00006996	1185926	1186386	461	*	18	3.85662	4.82618	1.86278	9	Promoter (<=1kb)	1186696	1188649	1954	1	-310
Cor0100050.1	Ov2.1_peak_430	tig00006996	1295257	1295885	629	*	15	3.34622	4.28436	1.50939	348	Distal Intergenic	1303295	1306328	3034	1	-7410
Cor0100510.1	Ov2.1_peak_431	tig00006996	1780183	1780705	523	*	18	3.87396	4.86701	1.89586	288	Promoter (1-2kb)	1778767	1779871	1105	1	1416
Cor0100680.1	Ov2.1_peak_432	tig00006996	1931627	1932207	581	*	14	3.25638	4.02477	1.48984	145	Promoter (<=1kb)	1927634	1931800	4167	2	0
Cor0100720.1	Ov2.1_peak_433	tig00006996	2016506	2016894	389	*	23	4.14758	5.58907	2.33509	170	Promoter (1-2kb)	2017668	2017961	294	2	1067
Cor0182330.1	Ov2.1_peak_434	tig00006998	175094	176070	977	*	46	5.85588	8.74043	4.64293	846	Intron (Cor0182330.1/Cor0182330, intron 2 of 7)	171647	184420	12774	1	3447
Cor0182360.1	Ov2.1_peak_435	tig00006998	208973	209418	446	*	36	5.38408	7.47508	3.63359	275	Intron (Cor0182360.1/Cor0182360, intron 8 of 12)	201972	215010	13039	1	7001
Cor0181790.1	Ov2.1_peak_436	tig00007000	136078	136490	413	*	15	3.33884	4.26194	1.50939	195	Promoter (<=1kb)	136816	137921	1106	1	-326
Cor0181970.1	Ov2.1_peak_437	tig00007000	445539	446087	549	*	15	3.34622	4.28436	1.50939	284	Promoter (1-2kb)	447414	451186	3773	1	-1327
Cor0182040.1	Ov2.1_peak_438	tig00007000	597942	598309	368	*	23	4.18277	5.69534	2.33509	126	Downstream (2-3kb)	601155	603573	2419	2	5264
Cor0004360.1	Ov2.1_peak_439	tig00007002	11823	12196	374	*	39	5.53009	7.83134	3.92809	246	Promoter (1-2kb)	8689	13453	4765	2	1257
Cor0004620.1	Ov2.1_peak_440	tig00007002	353806	354227	422	*	14	3.21623	3.91716	1.42184	219	Distal Intergenic	341396	349585	8190	2	-4221
Cor0004970.1	Ov2.1_peak_441	tig00007002	778370	778919	550	*	21	4.25856	5.33912	2.19717	258	Downstream (1-2kb)	780767	786432	5666	2	7513
Cor0005250.1	Ov2.1_peak_442	tig00007002	1447715	1448354	640	*	21	4.03829	5.2809	2.16268	458	Distal Intergenic	1417501	1418110	610	1	30214
Cor0005660.1	Ov2.1_peak_443	tig00007002	2357355	2357824	470	*	25	4.55774	5.97303	2.53535	239	Promoter (<=1kb)	2345794	2356788	10995	2	-567
Cor0005770.1	Ov2.1_peak_444	tig00007002	2605854	2606579	726	*	23	4.41888	5.66818	2.33509	253	Promoter (<=1kb)	2606127	2606681	555	2	102
Cor0005850.1	Ov2.1_peak_445	tig00007002	2757071	2757463	393	*	18	3.84577	4.80086	1.85084	86	Exon (Cor0005850.1/Cor0005850, exon 5 of 5)	2756419	2762164	5746	2	4701
Cor0005940.1	Ov2.1_peak_446	tig00007002	2899027	2899695	669	*	15	3.34622	4.28436	1.50939	295	Distal Intergenic	2907800	2909927	2128	2	10232
Cor0005950.1	Ov2.1_peak_447	tig00007002	2960414	2960912	499	*	15	3.34622	4.28436	1.50939	300	Intron (Cor0005950.1/Cor0005950, intron 1 of 8)	2911521	2966235	54715	2	5323
Cor0005970.1	Ov2.1_peak_448	tig00007002	3063592	3064225	634	*	31	4.87162	6.7547	3.13472	458	Distal Intergenic	3042426	3060045	17620	2	-3547
Cor0005980.1	Ov2.1_peak_449	tig00007002	3164801	3165803	1003	*	15	3.34622	4.28436	1.50939	588	Distal Intergenic	3100530	3158901	58372	2	-5900
Cor0006000.1	Ov2.1_peak_450	tig00007002	3324592	3325083	492	*	15	3.34622	4.28436	1.50939	270	Intron (Cor0006000.1/Cor0006000, intron 2 of 4)	3310541	3338267	27727	1	14051
Cor0006110.1	Ov2.1_peak_451	tig00007002	3576617	3577002	386	*	15	3.34622	4.28436	1.50939	194	Downstream (1-2kb)	3578085	3586447	8363	2	9445
Cor0006180.1	Ov2.1_peak_452	tig00007002	3812016	3812391	376	*	14	3.22384	3.93721	1.43549	231	Downstream (1-2kb)	3813908	3823191	9284	2	10800
Cor0006200.1	Ov2.1_peak_453	tig00007002	3883304	3883718	415	*	14	3.20112	3.87782	1.40121	224	Distal Intergenic	3840018	3874559	34542	2	-8745
Cor0006270.1	Ov2.1_peak_454	tig00007002	4073833	4074411	579	*	33	5.23418	7.13364	3.39966	253	Distal Intergenic	4079310	4084694	5385	2	10283
Cor0006270.1	Ov2.1_peak_455	tig00007002	4079921	4080271	351	*	18	3.82645	4.75624	1.81863	185	Exon (Cor0006270.1/Cor0006270, exon 2 of 3)	4079310	4084694	5385	2	4423
Cor0006530.1	Ov2.1_peak_456	tig00007002	4611123	4611581	459	*	23	4.18277	5.69534	2.33509	248	Distal Intergenic	4601518	4601961	444	2	-9162
Cor0006640.1	Ov2.1_peak_457	tig00007002	4751485	4751810	326	*	20	3.95007	5.05228	2.00711	161	Distal Intergenic	4748247	4749050	804	1	3238
Cor0006690.1	Ov2.1_peak_458	tig00007002	4861257	4861997	741	*	46	5.85588	8.74043	4.64293	585	Distal Intergenic	4823299	4853561	30263	2	-7696
Cor0006730.1	Ov2.1_peak_459	tig00007002	4937561	4937991	431	*	44	5.76281	8.46126	4.47347	155	Distal Intergenic	4908791	4924286	15496	1	28770
Cor0006730.1	Ov2.1_peak_460	tig00007002	4951296	4951904	609	*	18	3.82645	4.75624	1.81863	285	Distal Intergenic	4908791	4924286	15496	1	42505
Cor0006740.1	Ov2.1_peak_461	tig00007002	4972665	4973301	637	*	28	4.73248	6.38961	2.85965	592	Distal Intergenic	4978133	4998971	20839	2	25670
Cor0006830.1	Ov2.1_peak_462	tig00007002	5246380	5246796	417	*	31	5.04149	6.72407	3.10816	376	Intron (Cor0006830.1/Cor0006830, intron 3 of 3)	5236724	5247049	10326	1	9656
Cor0006910.1	Ov2.1_peak_463	tig00007002	5478914	5479405	492	*	24	4.48644	5.81394	2.42509	72	Distal Intergenic	5498459	5499127	669	1	-19054
Cor0006920.1	Ov2.1_peak_464	tig00007002	5523748	5524549	802	*	21	4.00662	5.19697	2.10731	378	Distal Intergenic	5503079	5508607	5529	1	20669
Cor0007030.1	Ov2.1_peak_465	tig00007002	5960283	5960771	489	*	15	3.32098	4.20855	1.50939	137	Intron (Cor0007030.1/Cor0007030, intron 4 of 7)	5921945	5983979	62035	1	38338
Cor0007080.1	Ov2.1_peak_466	tig00007002	6256449	6256912	464	*	21	4.01713	5.22456	2.11995	404	Intron (Cor0007080.1/Cor0007080, intron 2 of 4)	6229381	6279709	50329	2	22797
Cor0007140.1	Ov2.1_peak_467	tig00007002	6476702	6477245	544	*	26	4.60568	6.0833	2.61632	381	Distal Intergenic	6501301	6503190	1890	1	-24056
Cor0007160.1	Ov2.1_peak_468	tig00007002	6625082	6625777	696	*	24	4.521	5.89034	2.47939	24	Distal Intergenic	6696434	6752589	56156	1	-70657
Cor0007170.1	Ov2.1_peak_469	tig00007002	6876520	6877166	647	*	13	3.13402	3.71015	1.30241	403	Distal Intergenic	6803617	6844827	41211	2	-31693
Cor0007180.1	Ov2.1_peak_470	tig00007002	6941749	6942138	390	*	14	3.23234	3.95978	1.45219	175	Distal Intergenic	6907178	6909828	2651	2	-31921
Cor0000030.1	Ov2.1_peak_471	tig00007008	77119	77592	474	*	23	4.18277	5.69534	2.33509	22	Distal Intergenic	82105	82458	354	2	4866
Cor0000050.1	Ov2.1_peak_472	tig00007008	107698	108116	419	*	15	3.34622	4.28436	1.50939	209	Promoter (<=1kb)	88673	107978	19306	2	0
Cor0000100.1	Ov2.1_peak_473	tig00007008	173646	174011	366	*	15	3.32098	4.20855	1.50939	190	Distal Intergenic	166839	170513	3675	2	-3133
Cor0000620.1	Ov2.1_peak_474	tig00007008	917569	918090	522	*	26	4.69099	6.08926	2.62097	306	Distal Intergenic	922079	929638	7560	1	-3989
Cor0000650.1	Ov2.1_peak_475	tig00007008	959771	960301	531	*	13	3.17706	3.81644	1.36675	217	Promoter (<=1kb)	959465	962792	3328	1	306
Cor0000840.1	Ov2.1_peak_476	tig00007008	1281851	1282503	653	*	25	4.59174	6.05095	2.59265	378	Distal Intergenic	1266531	1273301	6771	1	15320
Cor0001220.1	Ov2.1_peak_477	tig00007008	1728945	1729407	463	*	20	4.13738	5.10383	2.04532	245	Promoter (<=1kb)	1728624	1732588	3965	1	321
Cor0001590.1	Ov2.1_peak_478	tig00007008	2141414	2141752	339	*	13	3.16803	3.79378	1.35075	141	Downstream (<1kb)	2141769	2145949	4181	2	4197
Cor0002310.1	Ov2.1_peak_479	tig00007008	3039410	3039836	427	*	21	4.04815	5.30748	2.17665	250	Promoter (2-3kb)	3041917	3044733	2817	1	-2081
Cor0002310.1	Ov2.1_peak_480	tig00007008	3043982	3044535	554	*	15	3.65488	4.38235	1.5799	550	Promoter (2-3kb)	3041917	3044733	2817	1	2065
Cor0002320.1	Ov2.1_peak_481	tig00007008	3050143	3050805	663	*	14	3.23917	3.97808	1.45693	241	Promoter (2-3kb)	3047454	3048416	963	1	2689
Cor0002360.1	Ov2.1_peak_482	tig00007008	3112804	3113137	334	*	23	4.41888	5.66818	2.33509	251	Distal Intergenic	3105530	3109117	3588	2	-3687
Cor0002580.1	Ov2.1_peak_483	tig00007008	3401431	3401841	411	*	23	4.18277	5.69534	2.33509	224	Distal Intergenic	3393141	3393701	561	1	8290
Cor0002620.1	Ov2.1_peak_484	tig00007008	3451894	3452279	386	*	15	3.34622	4.28436	1.50939	170	Distal Intergenic	3440315	3440797	483	1	11579
Cor0002910.1	Ov2.1_peak_485	tig00007008	3796407	3797033	627	*	14	3.24775	4.00125	1.4739	340	Distal Intergenic	3785733	3786197	465	2	-10210
Cor0002920.1	Ov2.1_peak_486	tig00007008	3815391	3815943	553	*	14	3.2137	3.91054	1.41624	312	Distal Intergenic	3828040	3831942	3903	1	-12097
Cor0003320.1	Ov2.1_peak_487	tig00007008	4496410	4497072	663	*	17	3.7387	4.56029	1.70284	336	Intron (Cor0003320.1/Cor0003320, intron 1 of 1)	4492721	4499441	6721	1	3689
Cor0003450.1	Ov2.1_peak_488	tig00007008	4852910	4853246	337	*	23	4.18277	5.69534	2.33509	72	Distal Intergenic	4858001	4868171	10171	1	-4755
Cor0003720.1	Ov2.1_peak_489	tig00007008	5499239	5499569	331	*	16	3.67958	4.43392	1.62068	153	Promoter (<=1kb)	5498466	5508906	10441	1	773
Cor0003780.1	Ov2.1_peak_490	tig00007008	5684398	5684730	333	*	15	3.62733	4.32561	1.53841	151	Intron (Cor0003780.1/Cor0003780, intron 4 of 5)	5670563	5688820	18258	2	4090
Cor0003840.1	Ov2.1_peak_491	tig00007008	5877579	5878056	478	*	23	4.18277	5.69534	2.33509	369	Distal Intergenic	5869029	5871233	2205	1	8550
Cor0003910.1	Ov2.1_peak_492	tig00007008	6176699	6177082	384	*	18	3.82645	4.75624	1.81863	189	Promoter (1-2kb)	6175482	6177912	2431	1	1217
Cor0003920.1	Ov2.1_peak_493	tig00007008	6207373	6207711	339	*	15	3.34622	4.28436	1.50939	155	Distal Intergenic	6232133	6237805	5673	1	-24422
Cor0004190.1	Ov2.1_peak_494	tig00007008	6934777	6935543	767	*	20	4.13845	5.10587	2.04562	708	Intron (Cor0004190.1/Cor0004190, intron 4 of 6)	6923729	6954200	30472	1	11048
Cor0004240.1	Ov2.1_peak_495	tig00007008	7144294	7144618	325	*	14	3.22808	3.94846	1.44491	167	Distal Intergenic	7150140	7151731	1592	1	-5522
Cor0004270.1	Ov2.1_peak_496	tig00007008	7244513	7245004	492	*	15	3.34622	4.28436	1.50939	215	Distal Intergenic	7251702	7258327	6626	1	-6698
Cor0004320.1	Ov2.1_peak_497	tig00007008	7469278	7469718	441	*	45	6.00261	8.55676	4.55973	315	Downstream (2-3kb)	7472084	7473266	1183	2	3548
Cor0207280.1	Ov2.1_peak_498	tig00007009	225824	226169	346	*	23	4.18277	5.69534	2.33509	197	Promoter (<=1kb)	223834	226402	2569	2	233
Cor0207280.1	Ov2.1_peak_499	tig00007009	227734	228112	379	*	15	3.34622	4.28436	1.50939	213	Promoter (1-2kb)	223834	226402	2569	2	-1332
Cor0207310.1	Ov2.1_peak_500	tig00007009	253837	254401	565	*	15	3.62777	4.32652	1.53841	296	Promoter (<=1kb)	251559	254998	3440	2	597
Cor0207310.1	Ov2.1_peak_501	tig00007009	257810	258155	346	*	24	4.521	5.89034	2.47939	164	Promoter (2-3kb)	251559	254998	3440	2	-2812
Cor0034840.1	Ov2.1_peak_502	tig00007011	86653	87056	404	*	16	3.72429	4.52908	1.68574	199	Promoter (<=1kb)	87001	88938	1938	1	0
Cor0034860.1	Ov2.1_peak_503	tig00007011	97450	97845	396	*	23	4.34252	5.50868	2.31675	326	Promoter (1-2kb)	98812	99447	636	2	1602
Cor0035060.1	Ov2.1_peak_504	tig00007011	268398	268881	484	*	20	3.98223	5.13377	2.05956	277	Promoter (<=1kb)	268030	269076	1047	1	368
Cor0035190.1	Ov2.1_peak_505	tig00007011	358807	359458	652	*	26	4.62795	6.1355	2.65171	293	Intron (Cor0035190.1/Cor0035190, intron 1 of 1)	343511	370643	27133	2	11185
Cor0035200.1	Ov2.1_peak_506	tig00007011	391951	393059	1109	*	23	4.18277	5.69534	2.33509	403	Promoter (<=1kb)	392363	395140	2778	1	0
Cor0035440.1	Ov2.1_peak_507	tig00007011	844739	845423	685	*	15	3.27376	4.07288	1.50939	350	Promoter (2-3kb)	838781	842729	3949	2	-2010
Cor0035950.1	Ov2.1_peak_508	tig00007011	1612726	1613309	584	*	33	5.01933	7.18467	3.39966	425	Distal Intergenic	1586438	1589020	2583	2	-23706
Cor0035970.1	Ov2.1_peak_509	tig00007011	1724928	1725467	540	*	30	4.85363	6.70551	3.09952	402	Promoter (<=1kb)	1723429	1725573	2145	2	106
Cor0036030.1	Ov2.1_peak_510	tig00007011	1816516	1817016	501	*	34	5.26518	7.20245	3.41529	388	Promoter (<=1kb)	1817823	1828290	10468	1	-807
Cor0036520.1	Ov2.1_peak_511	tig00007011	2258946	2259272	327	*	13	3.15824	3.76942	1.33643	168	Distal Intergenic	2247955	2251678	3724	2	-7268
Cor0036620.1	Ov2.1_peak_512	tig00007011	2340324	2341136	813	*	23	4.3735	5.57275	2.33509	232	Promoter (<=1kb)	2339777	2343450	3674	1	547
Cor0036810.1	Ov2.1_peak_513	tig00007011	2504026	2504369	344	*	13	3.13474	3.71187	1.30241	66	Promoter (2-3kb)	2501120	2508937	7818	1	2906
Cor0037420.1	Ov2.1_peak_514	tig00007011	2991833	2992255	423	*	20	3.99618	5.16976	2.08523	202	Downstream (2-3kb)	2982426	2988385	5960	2	-3448
Cor0037450.1	Ov2.1_peak_515	tig00007011	3036575	3036951	377	*	25	4.59174	6.05095	2.59265	187	Distal Intergenic	3042632	3044579	1948	2	7628
Cor0037460.1	Ov2.1_peak_516	tig00007011	3049929	3050337	409	*	20	3.95007	5.05228	2.00711	79	Promoter (<=1kb)	3048611	3050466	1856	2	129
Cor0037690.1	Ov2.1_peak_517	tig00007011	3382362	3383044	683	*	23	4.4524	5.73993	2.36744	326	Promoter (<=1kb)	3381482	3385507	4026	1	880
Cor0038110.1	Ov2.1_peak_518	tig00007011	3833826	3834180	355	*	17	3.7675	4.62344	1.74382	179	Promoter (1-2kb)	3835703	3841466	5764	1	-1523
Cor0038130.1	Ov2.1_peak_519	tig00007011	3852439	3853369	931	*	57	6.7815	10.0548	5.77598	449	Promoter (<=1kb)	3852230	3855213	2984	1	209
Cor0038330.1	Ov2.1_peak_520	tig00007011	4069738	4070090	353	*	15	3.28077	4.09253	1.50939	165	Distal Intergenic	4064803	4067398	2596	1	4935
Cor0129560.1	Ov2.1_peak_521	tig00007013	156291	156657	367	*	15	3.34622	4.28436	1.50939	212	Promoter (<=1kb)	153478	156782	3305	2	125
Cor0129600.1	Ov2.1_peak_522	tig00007013	176027	176457	431	*	25	4.53303	5.91725	2.50113	68	Promoter (<=1kb)	171740	176700	4961	2	243
Cor0129780.1	Ov2.1_peak_523	tig00007013	342196	342522	327	*	23	4.38586	5.59855	2.33509	87	Promoter (<=1kb)	342189	353980	11792	1	7
Cor0130170.1	Ov2.1_peak_524	tig00007013	799942	800377	436	*	13	3.14205	3.72965	1.31374	212	Distal Intergenic	810399	813953	3555	1	-10022
Cor0130200.1	Ov2.1_peak_525	tig00007013	830542	830936	395	*	13	3.17213	3.80404	1.35653	249	Promoter (1-2kb)	832044	833608	1565	1	-1108
Cor0130230.1	Ov2.1_peak_526	tig00007013	874905	875257	353	*	24	4.521	5.89034	2.47939	22	Promoter (2-3kb)	865926	872638	6713	2	-2267
Cor0130270.1	Ov2.1_peak_527	tig00007013	899554	900008	455	*	14	3.25724	4.02714	1.49189	235	Intron (Cor0130270.1/Cor0130270, intron 2 of 3)	896691	907422	10732	2	7414
Cor0130500.1	Ov2.1_peak_528	tig00007013	1144415	1144820	406	*	14	3.4732	4.02216	1.48978	198	Promoter (1-2kb)	1141129	1146795	5667	2	1975
Cor0130780.1	Ov2.1_peak_529	tig00007013	1438987	1439625	639	*	15	3.3343	4.24825	1.50939	314	Exon (Cor0130790.1/Cor0130790, exon 4 of 9)	1397458	1400181	2724	1	41529
Cor0204930.1	Ov2.1_peak_530	tig00007014	222664	223029	366	*	14	3.22299	3.93497	1.43354	180	Promoter (<=1kb)	223796	224269	474	1	-767
Cor0136940.1	Ov2.1_peak_531	tig00007015	47383	47721	339	*	23	4.18277	5.69534	2.33509	156	Promoter (1-2kb)	46336	47822	1487	1	1047
Cor0137470.1	Ov2.1_peak_532	tig00007015	774445	774906	462	*	15	3.26555	4.05003	1.50303	203	Distal Intergenic	765828	769298	3471	2	-5147
Cor0137540.1	Ov2.1_peak_533	tig00007015	855250	855752	503	*	16	3.6824	4.43985	1.62068	258	Promoter (<=1kb)	854455	863775	9321	1	795
Cor0137580.1	Ov2.1_peak_534	tig00007015	917471	918173	703	*	13	3.16721	3.79173	1.34896	380	Distal Intergenic	924593	927522	2930	2	9349
Cor0083840.1	Ov2.1_peak_535	tig00007017	311786	312420	635	*	23	4.46914	5.77618	2.39874	158	Promoter (1-2kb)	310111	313606	3496	1	1675
Cor0084190.1	Ov2.1_peak_536	tig00007017	682565	683250	686	*	15	3.34622	4.28436	1.50939	346	Exon (Cor0084190.1/Cor0084190, exon 27 of 63)	648758	743788	95031	1	33807
Cor0084330.1	Ov2.1_peak_537	tig00007017	847574	848025	452	*	22	4.28969	5.40132	2.23942	70	Promoter (1-2kb)	830469	849557	19089	2	1532
Cor0084370.1	Ov2.1_peak_538	tig00007017	904699	905634	936	*	23	4.18277	5.69534	2.33509	256	Intron (Cor0084370.1/Cor0084370, intron 1 of 4)	889091	909956	20866	2	4322
Cor0085710.1	Ov2.1_peak_539	tig00007017	2488512	2489008	497	*	15	3.33612	4.25371	1.50939	242	Promoter (2-3kb)	2471079	2486412	15334	2	-2100
Cor0196370.1	Ov2.1_peak_540	tig00007023	137201	137620	420	*	36	5.40578	7.52644	3.67331	92	Downstream (<1kb)	138398	141358	2961	2	3738
Cor0128650.1	Ov2.1_peak_541	tig00007025	516010	516372	363	*	20	3.98223	5.13377	2.05956	248	Distal Intergenic	530572	541221	10650	1	-14200
Cor0128670.1	Ov2.1_peak_542	tig00007025	604407	604766	360	*	28	4.7337	6.39266	2.86064	267	Distal Intergenic	596361	599888	3528	2	-4519
Cor0128700.1	Ov2.1_peak_543	tig00007025	635830	636437	608	*	20	4.11884	5.06874	2.01837	533	Promoter (<=1kb)	635683	642161	6479	1	147
Cor0128990.1	Ov2.1_peak_544	tig00007025	994599	995132	534	*	50	6.30836	9.28174	5.08496	129	Distal Intergenic	966542	987373	20832	2	-7226
Cor0129070.1	Ov2.1_peak_545	tig00007025	1081196	1081536	341	*	15	3.34622	4.28436	1.50939	200	Promoter (1-2kb)	1079264	1081732	2469	1	1932
Cor0129120.1	Ov2.1_peak_546	tig00007025	1212286	1212941	656	*	21	4.01492	5.21874	2.11703	521	Distal Intergenic	1202441	1203706	1266	1	9845
Cor0129200.1	Ov2.1_peak_547	tig00007025	1295564	1296372	809	*	26	4.62795	6.1355	2.65171	611	Distal Intergenic	1284712	1291301	6590	2	-4263
Cor0129320.1	Ov2.1_peak_548	tig00007025	1486275	1486666	392	*	15	3.27376	4.07288	1.50939	174	Distal Intergenic	1468804	1477965	9162	2	-8310
Cor0129330.1	Ov2.1_peak_549	tig00007025	1496644	1497015	372	*	25	4.59174	6.05095	2.59265	166	Promoter (2-3kb)	1497721	1499082	1362	2	2067
Cor0195120.1	Ov2.1_peak_550	tig00007027	178875	179775	901	*	21	4.18444	5.19397	2.10664	342	Exon (Cor0195130.1/Cor0195130, exon 9 of 11)	171835	173649	1815	1	7040
Cor0201180.1	Ov2.1_peak_551	tig00007029	42145	42825	681	*	23	4.35333	5.53094	2.33069	331	Exon (Cor0201180.1/Cor0201180, exon 22 of 25)	41942	50592	8651	2	7767
Cor0201200.1	Ov2.1_peak_552	tig00007029	82217	82548	332	*	19	3.93665	5.01886	1.99213	154	Promoter (2-3kb)	84177	85136	960	2	2588
Cor0201250.1	Ov2.1_peak_553	tig00007029	158458	158832	375	*	15	3.34622	4.28436	1.50939	156	Promoter (1-2kb)	155295	159907	4613	2	1075
Cor0201360.1	Ov2.1_peak_554	tig00007029	299517	299857	341	*	15	3.65937	4.39167	1.58891	169	Promoter (1-2kb)	297526	316212	18687	1	1991
Cor0079800.1	Ov2.1_peak_555	tig00007031	58550	58955	406	*	15	3.27376	4.07288	1.50939	189	Distal Intergenic	68987	70055	1069	2	11100
Cor0079880.1	Ov2.1_peak_556	tig00007031	133560	134286	727	*	19	3.91453	4.9645	1.9598	540	Distal Intergenic	149248	162054	12807	1	-14962
Cor0080010.1	Ov2.1_peak_557	tig00007031	331394	331879	486	*	15	3.28605	4.10744	1.50939	268	Distal Intergenic	343709	350469	6761	1	-11830
Cor0080010.1	Ov2.1_peak_558	tig00007031	351132	351605	474	*	13	3.13474	3.71187	1.30241	371	Distal Intergenic	343709	350469	6761	1	7423
Cor0080010.1	Ov2.1_peak_559	tig00007031	363944	364263	320	*	15	3.34622	4.28436	1.50939	146	Distal Intergenic	343709	350469	6761	1	20235
Cor0080410.1	Ov2.1_peak_560	tig00007031	955442	955797	356	*	23	4.18277	5.69534	2.33509	262	Distal Intergenic	961794	962192	399	2	6395
Cor0080750.1	Ov2.1_peak_561	tig00007031	2092642	2092962	321	*	13	3.1477	3.74346	1.32263	175	Distal Intergenic	2104085	2105272	1188	2	12310
Cor0080750.1	Ov2.1_peak_562	tig00007031	2125870	2126216	347	*	17	3.76084	4.60874	1.74031	178	Intron (Cor0080760.1/Cor0080760, intron 7 of 7)	2104085	2105272	1188	2	-20598
Cor0080760.1	Ov2.1_peak_563	tig00007031	2135629	2136420	792	*	15	3.34622	4.28436	1.50939	366	Exon (Cor0080760.1/Cor0080760, exon 4 of 8)	2124462	2154595	30134	2	18175
Cor0080800.1	Ov2.1_peak_564	tig00007031	2238773	2239242	470	*	15	3.32706	4.22659	1.50939	314	Promoter (1-2kb)	2232806	2240263	7458	2	1021
Cor0056210.1	Ov2.1_peak_565	tig00007033	194199	194705	507	*	55	6.50929	9.81495	5.56127	114	Distal Intergenic	185342	187952	2611	2	-6247
Cor0056220.1	Ov2.1_peak_566	tig00007033	231734	232185	452	*	43	5.87323	8.27427	4.31324	392	Intron (Cor0056220.1/Cor0056220, intron 2 of 6)	224722	237576	12855	1	7012
Cor0056260.1	Ov2.1_peak_567	tig00007033	368003	368333	331	*	15	3.34622	4.28436	1.50939	222	Promoter (1-2kb)	369927	388781	18855	1	-1594
Cor0056390.1	Ov2.1_peak_568	tig00007033	561046	561466	421	*	43	5.71471	8.32371	4.35032	373	Promoter (2-3kb)	564031	564460	430	1	-2565
Cor0056590.1	Ov2.1_peak_569	tig00007033	964238	964779	542	*	13	3.18036	3.82477	1.37103	261	Promoter (<=1kb)	962712	963902	1191	2	-336
Cor0056650.1	Ov2.1_peak_570	tig00007033	1049736	1050175	440	*	13	3.18283	3.83104	1.37458	219	Promoter (<=1kb)	1050587	1052201	1615	1	-412
Cor0056800.1	Ov2.1_peak_571	tig00007033	1466985	1467459	475	*	221	12.5875	26.9285	22.1889	147	Distal Intergenic	1472381	1502249	29869	1	-4922
Cor0056950.1	Ov2.1_peak_572	tig00007033	1895390	1896070	681	*	15	3.33884	4.26194	1.50939	308	Intron (Cor0056950.1/Cor0056950, intron 10 of 14)	1881453	1918466	37014	2	22396
Cor0057080.1	Ov2.1_peak_573	tig00007033	2438835	2439216	382	*	15	3.34622	4.28436	1.50939	181	Distal Intergenic	2468116	2468472	357	1	-28900
Cor0057080.1	Ov2.1_peak_574	tig00007033	2473030	2473589	560	*	33	4.98147	7.06962	3.38394	411	Distal Intergenic	2468116	2468472	357	1	4914
Cor0057100.1	Ov2.1_peak_575	tig00007033	2539514	2540164	651	*	21	4.22789	5.27856	2.16259	503	Downstream (<1kb)	2540397	2555016	14620	2	14852
Cor0057210.1	Ov2.1_peak_576	tig00007033	2920598	2920916	319	*	18	3.82645	4.75624	1.81863	248	Distal Intergenic	2912533	2914395	1863	1	8065
Cor0057220.1	Ov2.1_peak_577	tig00007033	2955290	2955704	415	*	19	3.91353	4.96206	1.9598	373	Intron (Cor0057220.1/Cor0057220, intron 6 of 9)	2940351	2965348	24998	2	9644
Cor0130800.1	Ov2.1_peak_578	tig00007035	53470	53815	346	*	15	3.34622	4.28436	1.50939	163	Distal Intergenic	78907	102639	23733	1	-25092
Cor0131040.1	Ov2.1_peak_579	tig00007035	699246	699603	358	*	33	5.01933	7.18467	3.39966	200	Distal Intergenic	704349	705744	1396	1	-4746
Cor0131140.1	Ov2.1_peak_580	tig00007035	914590	914956	367	*	14	3.22215	3.93273	1.43164	180	Distal Intergenic	927381	930215	2835	2	15259
Cor0131220.1	Ov2.1_peak_581	tig00007035	1051731	1052076	346	*	15	3.34622	4.28436	1.50939	188	Distal Intergenic	1046126	1047547	1422	1	5605
Cor0131340.1	Ov2.1_peak_582	tig00007035	1454228	1455157	930	*	51	6.36072	9.41568	5.195	805	Distal Intergenic	1497252	1497578	327	1	-42095
Cor0204280.1	Ov2.1_peak_583	tig00007036	77725	78498	774	*	13	3.16005	3.77391	1.33643	337	Promoter (2-3kb)	80763	81320	558	1	-2265
Cor0204360.1	Ov2.1_peak_584	tig00007036	328898	329631	734	*	26	4.62795	6.1355	2.65171	201	Distal Intergenic	310245	311510	1266	2	-17388
Cor0105510.1	Ov2.1_peak_585	tig00007039	712598	712928	331	*	21	4.05754	5.333	2.19673	308	Intron (Cor0105510.1/Cor0105510, intron 1 of 8)	704248	718737	14490	2	5809
Cor0105520.1	Ov2.1_peak_586	tig00007039	761687	762061	375	*	30	5.00464	6.64897	3.05217	356	Distal Intergenic	770075	786157	16083	2	24096
Cor0105520.1	Ov2.1_peak_587	tig00007039	770267	770653	387	*	27	4.69743	6.30266	2.78655	331	Intron (Cor0105520.1/Cor0105520, intron 5 of 5)	770075	786157	16083	2	15504
Cor0105560.1	Ov2.1_peak_588	tig00007039	904244	904729	486	*	15	3.34622	4.28436	1.50939	256	Distal Intergenic	894260	896173	1914	2	-8071
Cor0105670.1	Ov2.1_peak_589	tig00007039	1113639	1114016	378	*	15	3.57474	4.21953	1.50939	181	Intron (Cor0105670.1/Cor0105670, intron 1 of 3)	1102525	1117901	15377	2	3885
Cor0105850.1	Ov2.1_peak_590	tig00007039	1580073	1580433	361	*	46	6.07548	8.72166	4.64293	171	Intron (Cor0105850.1/Cor0105850, intron 11 of 11)	1576643	1601501	24859	2	21068
Cor0105850.1	Ov2.1_peak_591	tig00007039	1593284	1594160	877	*	56	6.53009	9.87334	5.61019	413	Exon (Cor0105850.1/Cor0105850, exon 8 of 12)	1576643	1601501	24859	2	7341
Cor0105910.1	Ov2.1_peak_592	tig00007039	1720616	1721086	471	*	15	3.34622	4.28436	1.50939	270	Distal Intergenic	1728511	1735100	6590	2	14014
Cor0106010.1	Ov2.1_peak_593	tig00007039	1953725	1954047	323	*	15	3.62777	4.32652	1.53841	172	Promoter (1-2kb)	1952150	1955395	3246	1	1575
Cor0195730.1	Ov2.1_peak_594	tig00007041	204160	204647	488	*	23	4.18277	5.69534	2.33509	164	Promoter (1-2kb)	205084	205701	618	2	1054
Cor0195790.1	Ov2.1_peak_595	tig00007041	295170	295492	323	*	15	3.62777	4.32652	1.53841	142	Distal Intergenic	283818	287777	3960	1	11352
Cor0195800.1	Ov2.1_peak_596	tig00007041	316781	317206	426	*	33	5.01933	7.18467	3.39966	61	Intron (Cor0195800.1/Cor0195800, intron 2 of 8)	308183	375750	67568	1	8598
Cor0118450.1	Ov2.1_peak_597	tig00007043	62831	63396	566	*	24	4.521	5.89034	2.47939	345	Exon (Cor0118440.1/Cor0118440, exon 25 of 34)	86343	87942	1600	1	-22947
Cor0118480.1	Ov2.1_peak_598	tig00007043	232390	232747	358	*	15	3.32706	4.22659	1.50939	160	Distal Intergenic	209518	228710	19193	2	-3680
Cor0118670.1	Ov2.1_peak_599	tig00007043	666937	667374	438	*	13	3.18578	3.83853	1.37458	222	Distal Intergenic	672150	674202	2053	1	-4776
Cor0118690.1	Ov2.1_peak_600	tig00007043	708919	709305	387	*	15	3.34522	4.2813	1.50939	177	Distal Intergenic	692182	692707	526	2	-16212
Cor0118740.1	Ov2.1_peak_601	tig00007043	797159	797550	392	*	14	3.2053	3.88865	1.40725	193	Promoter (<=1kb)	796987	800604	3618	1	172
Cor0119030.1	Ov2.1_peak_602	tig00007043	1162344	1162693	350	*	15	3.34622	4.28436	1.50939	166	Distal Intergenic	1150512	1152684	2173	1	11832
Cor0119040.1	Ov2.1_peak_603	tig00007043	1178356	1178725	370	*	20	3.95007	5.05228	2.00711	40	Distal Intergenic	1183395	1189059	5665	1	-4670
Cor0119070.1	Ov2.1_peak_604	tig00007043	1224544	1224944	401	*	18	3.85662	4.82618	1.86278	137	Promoter (2-3kb)	1218643	1222313	3671	2	-2231
Cor0119140.1	Ov2.1_peak_605	tig00007043	1355737	1356346	610	*	15	3.34622	4.28436	1.50939	303	Distal Intergenic	1369593	1373313	3721	2	16967
Cor0119310.1	Ov2.1_peak_606	tig00007043	1604893	1605380	488	*	21	4.04815	5.30748	2.17665	161	Distal Intergenic	1621879	1623795	1917	1	-16499
Cor0119370.1	Ov2.1_peak_607	tig00007043	1702662	1703107	446	*	13	3.13723	3.71792	1.30698	201	Promoter (<=1kb)	1703686	1706369	2684	1	-579
Cor0180050.1	Ov2.1_peak_608	tig00007045	49587	50333	747	*	15	3.28077	4.09253	1.50939	368	Distal Intergenic	25119	45370	20252	2	-4217
Cor0180340.1	Ov2.1_peak_609	tig00007045	375830	376794	965	*	35	5.34385	7.38123	3.55641	558	Promoter (<=1kb)	374958	379354	4397	1	872
Cor0188960.1	Ov2.1_peak_610	tig00007049	369060	369571	512	*	15	3.32706	4.22659	1.50939	282	Promoter (<=1kb)	361326	369384	8059	2	0
Cor0146930.1	Ov2.1_peak_611	tig00007051	541198	541732	535	*	13	3.16005	3.77391	1.33643	298	Distal Intergenic	500750	521230	20481	1	40448
Cor0146940.1	Ov2.1_peak_612	tig00007051	548949	549286	338	*	13	3.1615	3.7775	1.3391	116	Distal Intergenic	585838	588098	2261	1	-36552
Cor0147110.1	Ov2.1_peak_613	tig00007051	735182	735605	424	*	13	3.19528	3.86279	1.39121	215	Promoter (<=1kb)	736604	743910	7307	1	-999
Cor0147190.1	Ov2.1_peak_614	tig00007051	902223	902875	653	*	15	3.34622	4.28436	1.50939	177	Promoter (1-2kb)	900467	918647	18181	1	1756
Cor0192010.1	Ov2.1_peak_615	tig00007053	34541	34962	422	*	24	4.48644	5.81394	2.42509	211	Promoter (1-2kb)	22138	36873	14736	2	1911
Cor0173240.1	Ov2.1_peak_616	tig00007055	95301	95670	370	*	13	3.13162	3.70434	1.30241	132	Promoter (1-2kb)	96815	100947	4133	1	-1145
Cor0173620.1	Ov2.1_peak_617	tig00007055	660366	660903	538	*	21	4.03404	5.2695	2.15737	326	Distal Intergenic	653968	659613	5646	1	6398
Cor0052490.1	Ov2.1_peak_618	tig00007057	65730	66123	394	*	23	4.18277	5.69534	2.33509	294	Promoter (2-3kb)	62098	63318	1221	2	-2412
Cor0052520.1	Ov2.1_peak_619	tig00007057	129608	130164	557	*	13	3.16005	3.77391	1.33643	155	Promoter (<=1kb)	130429	130932	504	2	768
Cor0052530.1	Ov2.1_peak_620	tig00007057	147792	148160	369	*	23	4.18277	5.69534	2.33509	170	Distal Intergenic	133572	141281	7710	2	-6511
Cor0052750.1	Ov2.1_peak_621	tig00007057	353446	353834	389	*	27	4.7021	6.31414	2.79229	210	Promoter (1-2kb)	351798	351989	192	1	1648
Cor0052930.1	Ov2.1_peak_622	tig00007057	471093	471451	359	*	16	3.71034	4.49913	1.66193	167	Promoter (1-2kb)	469257	476012	6756	1	1836
Cor0053270.1	Ov2.1_peak_623	tig00007057	874983	875598	616	*	15	3.65488	4.38235	1.5799	298	Promoter (<=1kb)	873493	874574	1082	2	-409
Cor0053330.1	Ov2.1_peak_624	tig00007057	922597	923085	489	*	13	3.17295	3.8061	1.35826	236	Promoter (2-3kb)	919604	921414	1811	1	2993
Cor0054510.1	Ov2.1_peak_625	tig00007057	1995398	1995925	528	*	19	4.02493	4.89423	1.91056	204	Promoter (<=1kb)	1993473	1995880	2408	2	0
Cor0055040.1	Ov2.1_peak_626	tig00007057	2863074	2863695	622	*	13	3.13474	3.71187	1.30241	332	Distal Intergenic	2869431	2873056	3626	1	-5736
Cor0092450.1	Ov2.1_peak_627	tig00007059	328372	328948	577	*	54	6.60738	9.67147	5.42807	303	Promoter (1-2kb)	326954	331314	4361	1	1418
Cor0092730.1	Ov2.1_peak_628	tig00007059	593282	594004	723	*	13	3.13474	3.71187	1.30241	318	Distal Intergenic	587172	588290	1119	2	-4992
Cor0093210.1	Ov2.1_peak_629	tig00007059	1108238	1108682	445	*	29	4.93253	6.50466	2.94112	217	Exon (Cor0093220.1/Cor0093220, exon 26 of 30)	1088319	1096450	8132	2	-11788
Cor0093220.1	Ov2.1_peak_630	tig00007059	1113219	1113558	340	*	14	3.42456	3.93076	1.43164	174	Intron (Cor0093220.1/Cor0093220, intron 23 of 29)	1104550	1127696	23147	2	14138
Cor0093250.1	Ov2.1_peak_631	tig00007059	1145206	1145909	704	*	17	3.78873	4.6707	1.77777	294	Promoter (<=1kb)	1144422	1145580	1159	2	0
Cor0093280.1	Ov2.1_peak_632	tig00007059	1163722	1164145	424	*	13	3.13474	3.71187	1.30241	28	Distal Intergenic	1167279	1171439	4161	1	-3134
Cor0093800.1	Ov2.1_peak_633	tig00007059	1516514	1517173	660	*	18	3.83614	4.77856	1.8347	134	Promoter (<=1kb)	1518065	1521220	3156	1	-892
Cor0093910.1	Ov2.1_peak_634	tig00007059	1648858	1649286	429	*	23	4.18277	5.69534	2.33509	80	Distal Intergenic	1629930	1641405	11476	2	-7453
Cor0094210.1	Ov2.1_peak_635	tig00007059	1913379	1913727	349	*	13	3.14286	3.73162	1.31535	188	Promoter (2-3kb)	1910061	1916550	6490	2	2823
Cor0094360.1	Ov2.1_peak_636	tig00007059	2028203	2028741	539	*	25	4.59174	6.05095	2.59265	175	Promoter (1-2kb)	2023354	2027121	3768	2	-1082
Cor0094610.1	Ov2.1_peak_637	tig00007059	2227629	2229143	1515	*	23	4.18277	5.69534	2.33509	676	Distal Intergenic	2203158	2204789	1632	1	24471
Cor0149050.1	Ov2.1_peak_638	tig00007061	81737	82188	452	*	26	4.60568	6.0833	2.61632	203	Distal Intergenic	86526	86744	219	2	4556
Cor0149750.1	Ov2.1_peak_639	tig00007061	546662	547563	902	*	20	4.16784	5.162	2.08067	589	Promoter (<=1kb)	547000	548834	1835	1	0
Cor0149790.1	Ov2.1_peak_640	tig00007061	591459	591796	338	*	19	3.88728	4.89871	1.91056	152	Promoter (<=1kb)	585795	591448	5654	2	-11
Cor0150060.1	Ov2.1_peak_641	tig00007061	769243	769603	361	*	23	4.18277	5.69534	2.33509	180	Distal Intergenic	759210	764918	5709	2	-4325
Cor0150120.1	Ov2.1_peak_642	tig00007061	859905	860274	370	*	13	3.18863	3.84578	1.37727	203	Distal Intergenic	879080	879979	900	2	19705
Cor0150140.1	Ov2.1_peak_643	tig00007061	944065	944534	470	*	15	3.34622	4.28436	1.50939	226	Promoter (<=1kb)	943803	945968	2166	1	262
Cor0150150.1	Ov2.1_peak_644	tig00007061	949649	950366	718	*	33	5.01933	7.18467	3.39966	308	Distal Intergenic	953729	954154	426	1	-3363
Cor0201960.1	Ov2.1_peak_645	tig00007063	146726	147109	384	*	26	4.6382	6.15975	2.67018	122	Promoter (2-3kb)	145391	149587	4197	2	2478
Cor0102460.1	Ov2.1_peak_646	tig00007070	517445	518027	583	*	13	3.18697	3.84155	1.37696	331	Promoter (2-3kb)	511775	514582	2808	2	-2863
Cor0102760.1	Ov2.1_peak_647	tig00007070	875183	875535	353	*	13	3.1558	3.76339	1.33628	174	Promoter (2-3kb)	873148	874878	1731	1	2035
Cor0103430.1	Ov2.1_peak_648	tig00007070	1442048	1442403	356	*	19	3.88476	4.8927	1.91056	106	Promoter (<=1kb)	1441828	1442407	580	2	4
Cor0103510.1	Ov2.1_peak_649	tig00007070	1541170	1541495	326	*	24	4.51301	5.87256	2.47015	21	Intron (Cor0103520.1/Cor0103520, intron 6 of 6)	1530982	1536005	5024	2	-5165
Cor0103870.1	Ov2.1_peak_650	tig00007070	1868346	1869185	840	*	23	4.18277	5.69534	2.33509	761	Promoter (<=1kb)	1869590	1870774	1185	1	-405
Cor0103930.1	Ov2.1_peak_651	tig00007070	1901448	1902071	624	*	21	4.01492	5.21874	2.11703	3	Promoter (<=1kb)	1901353	1902476	1124	1	95
Cor0104010.1	Ov2.1_peak_652	tig00007070	1980745	1981310	566	*	26	4.62653	6.13217	2.65171	9	Downstream (2-3kb)	1983526	1987957	4432	2	6647
Cor0181480.1	Ov2.1_peak_653	tig00007072	452492	452902	411	*	17	3.79675	4.68871	1.78282	59	Promoter (<=1kb)	451277	453872	2596	2	970
Cor0109500.1	Ov2.1_peak_654	tig00007074	92370	93124	755	*	15	3.31089	4.1789	1.50939	335	Promoter (2-3kb)	94705	96105	1401	2	2981
Cor0109590.1	Ov2.1_peak_655	tig00007074	165359	165753	395	*	14	3.25638	4.02477	1.48984	197	Distal Intergenic	158087	160947	2861	1	7272
Cor0110150.1	Ov2.1_peak_656	tig00007074	738864	739314	451	*	13	3.19278	3.85639	1.38599	215	Promoter (1-2kb)	740934	746492	5559	1	-1620
Cor0110220.1	Ov2.1_peak_657	tig00007074	849360	849763	404	*	15	3.5488	4.16822	1.50939	202	Distal Intergenic	854020	854202	183	2	4439
Cor0110360.1	Ov2.1_peak_658	tig00007074	1007548	1008171	624	*	29	4.96832	6.57586	2.99601	101	Intron (Cor0110350.1/Cor0110350, intron 15 of 22)	1022576	1027714	5139	1	-14405
Cor0110480.1	Ov2.1_peak_659	tig00007074	1168430	1168762	333	*	15	3.29576	4.13513	1.50939	158	Promoter (1-2kb)	1169863	1172481	2619	1	-1101
Cor0110660.1	Ov2.1_peak_660	tig00007074	1365130	1365616	487	*	13	3.1558	3.76339	1.33628	250	Promoter (2-3kb)	1356793	1367782	10990	2	2166
Cor0110900.1	Ov2.1_peak_661	tig00007074	1603152	1603605	454	*	15	3.34622	4.28436	1.50939	208	Promoter (<=1kb)	1603507	1604514	1008	1	0
Cor0111010.1	Ov2.1_peak_662	tig00007074	1688891	1689260	370	*	20	3.98223	5.13377	2.05956	96	Promoter (<=1kb)	1689850	1690188	339	1	-590
Cor0090360.1	Ov2.1_peak_663	tig00007076	134083	134421	339	*	14	3.2349	3.96662	1.45693	179	Distal Intergenic	124838	125941	1104	2	-8142
Cor0090510.1	Ov2.1_peak_664	tig00007076	254491	254874	384	*	34	5.2745	7.22332	3.43041	148	Promoter (<=1kb)	254301	262110	7810	1	190
Cor0091120.1	Ov2.1_peak_665	tig00007076	887308	887716	409	*	28	4.7398	6.40799	2.86837	402	Downstream (1-2kb)	884287	886845	2559	1	3021
Cor0091480.1	Ov2.1_peak_666	tig00007076	1248288	1248661	374	*	23	4.11629	5.49766	2.30758	92	Distal Intergenic	1253270	1255522	2253	2	6861
Cor0091750.1	Ov2.1_peak_667	tig00007076	1929302	1929631	330	*	13	3.14447	3.73556	1.31854	166	Downstream (<1kb)	1930380	1935025	4646	2	5394
Cor0091770.1	Ov2.1_peak_668	tig00007076	1967028	1967536	509	*	13	3.18863	3.84578	1.37727	261	Promoter (<=1kb)	1966434	1966655	222	1	594
Cor0092010.1	Ov2.1_peak_669	tig00007076	2269877	2270301	425	*	21	4.04149	5.28949	2.16936	226	Promoter (<=1kb)	2269488	2270297	810	1	389
Cor0127600.1	Ov2.1_peak_670	tig00007080	38230	38558	329	*	13	3.18036	3.82477	1.37103	69	Distal Intergenic	44380	56867	12488	2	18309
Cor0127960.1	Ov2.1_peak_671	tig00007080	706087	706412	326	*	15	3.64458	4.36104	1.56936	151	Intron (Cor0127960.1/Cor0127960, intron 2 of 3)	702926	712468	9543	1	3161
Cor0128060.1	Ov2.1_peak_672	tig00007080	799409	799781	373	*	13	3.15743	3.76741	1.33643	195	Promoter (2-3kb)	802282	804365	2084	1	-2501
Cor0128300.1	Ov2.1_peak_673	tig00007080	1370996	1371535	540	*	21	4.24235	5.30703	2.17665	88	Intron (Cor0128300.1/Cor0128300, intron 10 of 20)	1362971	1386333	23363	1	8025
Cor0128360.1	Ov2.1_peak_674	tig00007080	1597858	1598798	941	*	27	4.66473	6.22316	2.71672	257	Distal Intergenic	1582774	1587157	4384	1	15084
Cor0194620.1	Ov2.1_peak_675	tig00007082	70772	71152	381	*	15	3.34622	4.28436	1.50939	173	Distal Intergenic	75018	105233	30216	1	-3866
Cor0151300.1	Ov2.1_peak_676	tig00007084	412602	413101	500	*	24	4.48644	5.81394	2.42509	199	Distal Intergenic	380410	399377	18968	2	-13225
Cor0151370.1	Ov2.1_peak_677	tig00007084	652664	653022	359	*	15	3.34622	4.28436	1.50939	169	Distal Intergenic	674027	675467	1441	2	22445
Cor0151370.1	Ov2.1_peak_678	tig00007084	671814	672375	562	*	35	5.31544	7.31597	3.50565	252	Downstream (1-2kb)	674027	675467	1441	2	3092
Cor0151510.1	Ov2.1_peak_679	tig00007084	896674	897186	513	*	15	3.57474	4.21953	1.50939	238	Promoter (2-3kb)	895263	899328	4066	2	2142
Cor0151580.1	Ov2.1_peak_680	tig00007084	1004195	1004640	446	*	22	4.07588	5.38348	2.23534	39	Intron (Cor0151580.1/Cor0151580, intron 1 of 9)	986189	1008840	22652	2	4200
Cor0151580.1	Ov2.1_peak_681	tig00007084	1010622	1011104	483	*	15	3.34622	4.28436	1.50939	196	Promoter (1-2kb)	986189	1008840	22652	2	-1782
Cor0151600.1	Ov2.1_peak_682	tig00007084	1037872	1038564	693	*	15	3.34622	4.28436	1.50939	263	Promoter (2-3kb)	1037113	1041381	4269	2	2817
Cor0176550.1	Ov2.1_peak_683	tig00007086	45294	45975	682	*	32	4.92116	6.89344	3.24443	419	Promoter (<=1kb)	34469	46582	12114	2	607
Cor0176720.1	Ov2.1_peak_684	tig00007086	453023	453638	616	*	15	3.34622	4.28436	1.50939	325	Distal Intergenic	385282	385896	615	1	67741
Cor0176800.1	Ov2.1_peak_685	tig00007086	692469	692795	327	*	13	3.16005	3.77391	1.33643	277	Distal Intergenic	681056	681979	924	2	-10490
Cor0179570.1	Ov2.1_peak_686	tig00007088	124499	125101	603	*	15	3.30732	4.1685	1.50939	331	Distal Intergenic	169954	307100	137147	2	181999
Cor0179570.1	Ov2.1_peak_687	tig00007088	204265	204601	337	*	15	3.31358	4.18675	1.50939	190	Intron (Cor0179570.1/Cor0179570, intron 2 of 2)	169954	307100	137147	2	102499
Cor0179580.1	Ov2.1_peak_688	tig00007088	320995	321317	323	*	23	4.18277	5.69534	2.33509	166	Distal Intergenic	330617	330976	360	1	-9300
Cor0179590.1	Ov2.1_peak_689	tig00007088	341579	341995	417	*	15	3.34622	4.28436	1.50939	207	Distal Intergenic	350777	358116	7340	1	-8782
Cor0179590.1	Ov2.1_peak_690	tig00007088	345564	346411	848	*	15	3.34622	4.28436	1.50939	463	Distal Intergenic	350777	358116	7340	1	-4366
Cor0179500.1	Ov2.1_peak_691	tig00007092	55379	55869	491	*	15	3.34622	4.28436	1.50939	236	Intron (Cor0179510.1/Cor0179510, intron 5 of 5)	38970	46072	7103	1	16409
Cor0051660.1	Ov2.1_peak_692	tig00007094	104930	105656	727	*	15	3.34622	4.28436	1.50939	366	Distal Intergenic	79316	94750	15435	2	-10180
Cor0051740.1	Ov2.1_peak_693	tig00007094	278855	279314	460	*	23	4.4524	5.73993	2.36744	415	Intron (Cor0051740.1/Cor0051740, intron 8 of 8)	272096	281449	9354	1	6759
Cor0051840.1	Ov2.1_peak_694	tig00007094	759659	760170	512	*	20	3.94171	5.03143	2.00254	250	Promoter (<=1kb)	741797	760444	18648	2	274
Cor0051880.1	Ov2.1_peak_695	tig00007094	966205	966667	463	*	15	3.65327	4.379	1.5799	235	Promoter (<=1kb)	967632	1003268	35637	1	-965
Cor0051880.1	Ov2.1_peak_696	tig00007094	971082	971646	565	*	23	4.4007	5.62973	2.33509	212	Intron (Cor0051880.1/Cor0051880, intron 1 of 7)	967632	1003268	35637	1	3450
Cor0051880.1	Ov2.1_peak_697	tig00007094	994352	994692	341	*	13	3.1558	3.76339	1.33628	266	Intron (Cor0051880.1/Cor0051880, intron 6 of 7)	967632	1003268	35637	1	26720
Cor0051890.1	Ov2.1_peak_698	tig00007094	1046599	1046953	355	*	23	4.4155	5.661	2.33509	167	Intron (Cor0051890.1/Cor0051890, intron 8 of 15)	1030069	1096692	66624	2	49739
Cor0051890.1	Ov2.1_peak_699	tig00007094	1088814	1089210	397	*	15	3.34622	4.28436	1.50939	203	Intron (Cor0051890.1/Cor0051890, intron 1 of 15)	1030069	1096692	66624	2	7482
Cor0051890.1	Ov2.1_peak_700	tig00007094	1111749	1112298	550	*	18	3.85544	4.82342	1.86278	268	Intron (Cor0051900.1/Cor0051900, intron 5 of 5)	1030069	1096692	66624	2	-15057
Cor0051930.1	Ov2.1_peak_701	tig00007094	1255943	1256265	323	*	15	3.31358	4.18675	1.50939	17	Distal Intergenic	1240570	1241856	1287	1	15373
Cor0051990.1	Ov2.1_peak_702	tig00007094	1459505	1460058	554	*	14	3.24775	4.00125	1.4739	265	Promoter (1-2kb)	1460533	1461089	557	2	1031
Cor0052070.1	Ov2.1_peak_703	tig00007094	1688526	1688979	454	*	15	3.34339	4.27575	1.50939	224	Distal Intergenic	1676729	1677985	1257	1	11797
Cor0052080.1	Ov2.1_peak_704	tig00007094	1697947	1698308	362	*	14	3.24088	3.98269	1.46068	178	Distal Intergenic	1702957	1708998	6042	1	-4649
Cor0052110.1	Ov2.1_peak_705	tig00007094	1781207	1781669	463	*	30	4.84979	6.6951	3.09013	298	Promoter (2-3kb)	1784059	1785282	1224	1	-2390
Cor0052390.1	Ov2.1_peak_706	tig00007094	2797888	2798416	529	*	27	4.69743	6.30266	2.78655	80	Distal Intergenic	2754725	2783749	29025	2	-14139
Cor0165030.1	Ov2.1_peak_707	tig00007095	104087	104872	786	*	43	5.91573	8.3657	4.38722	583	Distal Intergenic	77125	86669	9545	2	-17418
Cor0165110.1	Ov2.1_peak_708	tig00007095	365733	366110	378	*	33	4.98113	7.0686	3.38394	268	Distal Intergenic	338801	351769	12969	2	-13964
Cor0165160.1	Ov2.1_peak_709	tig00007095	517547	518132	586	*	22	4.32127	5.46523	2.28745	474	Distal Intergenic	485069	508085	23017	1	32478
Cor0165190.1	Ov2.1_peak_710	tig00007095	610035	610799	765	*	22	4.08194	5.40032	2.23942	415	Distal Intergenic	596076	606781	10706	1	13959
Cor0165190.1	Ov2.1_peak_711	tig00007095	625953	626391	439	*	23	4.18277	5.69534	2.33509	328	Distal Intergenic	596076	606781	10706	1	29877
Cor0165230.1	Ov2.1_peak_712	tig00007095	779004	779607	604	*	32	5.15536	6.96249	3.29559	516	Promoter (2-3kb)	768886	776352	7467	2	-2652
Cor0187780.1	Ov2.1_peak_713	tig00007097	55519	55941	423	*	25	4.57475	6.01183	2.56987	218	Intron (Cor0187780.1/Cor0187780, intron 9 of 11)	52347	80749	28403	2	24808
Cor0211220.1	Ov2.1_peak_714	tig00007099	63024	63564	541	*	23	4.18277	5.69534	2.33509	295	Distal Intergenic	75961	116824	40864	1	-12397
Cor0027040.1	Ov2.1_peak_715	tig00007103	763445	763833	389	*	15	3.34622	4.28436	1.50939	210	Distal Intergenic	752203	752520	318	1	11242
Cor0027060.1	Ov2.1_peak_716	tig00007103	842122	842557	436	*	13	3.17049	3.79993	1.35599	214	Promoter (<=1kb)	842595	843356	762	1	-38
Cor0027230.1	Ov2.1_peak_717	tig00007103	1306940	1307346	407	*	23	4.18277	5.69534	2.33509	22	Intron (Cor0027220.1/Cor0027220, intron 2 of 8)	1349136	1355583	6448	1	-41790
Cor0027230.1	Ov2.1_peak_718	tig00007103	1341747	1342140	394	*	17	3.7387	4.56029	1.70284	54	Distal Intergenic	1349136	1355583	6448	1	-6996
Cor0027350.1	Ov2.1_peak_719	tig00007103	1619358	1619870	513	*	14	3.23852	3.97633	1.45693	265	Distal Intergenic	1624589	1625628	1040	1	-4719
Cor0027360.1	Ov2.1_peak_720	tig00007103	1630169	1630527	359	*	29	4.75696	6.45145	2.90455	170	Promoter (2-3kb)	1626796	1627805	1010	2	-2364
Cor0027430.1	Ov2.1_peak_721	tig00007103	1785207	1785829	623	*	18	3.85662	4.82618	1.86278	111	Distal Intergenic	1798133	1801805	3673	1	-12304
Cor0027460.1	Ov2.1_peak_722	tig00007103	2035858	2036618	761	*	15	3.34622	4.28436	1.50939	381	Distal Intergenic	2040385	2040660	276	1	-3767
Cor0027600.1	Ov2.1_peak_723	tig00007103	2370565	2371293	729	*	23	4.18277	5.69534	2.33509	448	Distal Intergenic	2378673	2380953	2281	2	9660
Cor0027860.1	Ov2.1_peak_724	tig00007103	2881968	2882516	549	*	20	3.94475	5.03901	2.00593	468	Promoter (<=1kb)	2881605	2882498	894	1	363
Cor0027860.1	Ov2.1_peak_725	tig00007103	2911106	2911803	698	*	15	3.26157	4.03905	1.50184	345	Distal Intergenic	2881605	2882498	894	1	29501
Cor0027890.1	Ov2.1_peak_726	tig00007103	2996374	2996979	606	*	15	3.60176	4.27368	1.50939	306	Distal Intergenic	3004629	3007795	3167	1	-7650
Cor0027970.1	Ov2.1_peak_727	tig00007103	3107432	3108022	591	*	15	3.34622	4.28436	1.50939	285	Promoter (<=1kb)	3108204	3114965	6762	1	-182
Cor0028080.1	Ov2.1_peak_728	tig00007103	3334228	3334658	431	*	35	5.31737	7.32036	3.50831	266	Distal Intergenic	3338200	3339432	1233	1	-3542
Cor0028080.1	Ov2.1_peak_729	tig00007103	3339423	3339863	441	*	53	6.59159	9.63768	5.39506	394	Promoter (1-2kb)	3338200	3339432	1233	1	1223
Cor0028100.1	Ov2.1_peak_730	tig00007103	3381063	3381492	430	*	15	3.29303	4.12732	1.50939	186	Distal Intergenic	3391311	3396542	5232	1	-9819
Cor0028210.1	Ov2.1_peak_731	tig00007103	3668550	3669824	1275	*	40	5.57512	7.94671	4.02533	1035	Distal Intergenic	3653216	3658702	5487	2	-9848
Cor0028300.1	Ov2.1_peak_732	tig00007103	4133544	4134119	576	*	15	3.34622	4.28436	1.50939	296	Distal Intergenic	4116733	4117560	828	1	16811
Cor0028470.1	Ov2.1_peak_733	tig00007103	4649191	4649549	359	*	15	3.29222	4.12501	1.50939	174	Distal Intergenic	4654607	4667414	12808	1	-5058
Cor0098200.1	Ov2.1_peak_734	tig00007105	312430	313266	837	*	15	3.34622	4.28436	1.50939	384	Distal Intergenic	322867	325310	2444	1	-9601
Cor0098430.1	Ov2.1_peak_735	tig00007105	617173	617710	538	*	15	3.32166	4.21054	1.50939	259	Promoter (<=1kb)	616743	617725	983	2	15
Cor0098590.1	Ov2.1_peak_736	tig00007105	876630	877377	748	*	30	4.82308	6.62343	3.03147	615	Intron (Cor0098580.1/Cor0098580, intron 7 of 10)	886120	886691	572	2	9314
Cor0098720.1	Ov2.1_peak_737	tig00007105	1076110	1076531	422	*	15	3.34622	4.28436	1.50939	184	Distal Intergenic	1082546	1083112	567	1	-6015
Cor0098820.1	Ov2.1_peak_738	tig00007105	1346907	1347784	878	*	15	3.34622	4.28436	1.50939	411	Distal Intergenic	1335923	1336543	621	1	10984
Cor0151720.1	Ov2.1_peak_739	tig00007107	52869	53698	830	*	24	4.52411	5.89728	2.48345	749	Exon (Cor0151720.1/Cor0151720, exon 26 of 32)	49852	68270	18419	2	14572
Cor0152070.1	Ov2.1_peak_740	tig00007107	583330	583667	338	*	20	4.10947	5.05108	2.00711	76	Promoter (2-3kb)	580647	584563	3917	1	2683
Cor0152090.1	Ov2.1_peak_741	tig00007107	616757	617226	470	*	20	3.98223	5.13377	2.05956	324	Distal Intergenic	625847	648439	22593	1	-8621
Cor0152110.1	Ov2.1_peak_742	tig00007107	668551	668940	390	*	13	3.14447	3.73556	1.31854	193	Distal Intergenic	655570	661043	5474	2	-7508
Cor0152160.1	Ov2.1_peak_743	tig00007107	712207	712810	604	*	18	3.86517	4.84624	1.87763	436	Promoter (<=1kb)	709500	711960	2461	2	-247
Cor0210120.1	Ov2.1_peak_744	tig00007108	106791	107288	498	*	33	5.01933	7.18467	3.39966	377	Promoter (1-2kb)	108925	110830	1906	1	-1637
Cor0143620.1	Ov2.1_peak_745	tig00007109	728092	728412	321	*	14	3.2137	3.91054	1.41624	89	Distal Intergenic	721014	722918	1905	1	7078
Cor0143650.1	Ov2.1_peak_746	tig00007109	759916	760467	552	*	14	3.21286	3.90833	1.41624	286	Promoter (<=1kb)	757590	759547	1958	2	-369
Cor0017210.1	Ov2.1_peak_747	tig00007111	173711	174121	411	*	13	3.18036	3.82477	1.37103	206	Distal Intergenic	180187	182523	2337	2	8402
Cor0017210.1	Ov2.1_peak_748	tig00007111	189326	189656	331	*	13	3.18578	3.83853	1.37458	129	Distal Intergenic	180187	182523	2337	2	-6803
Cor0017280.1	Ov2.1_peak_749	tig00007111	263604	264130	527	*	19	3.91153	4.9572	1.95623	83	Exon (Cor0017280.1/Cor0017280, exon 5 of 8)	258497	265950	7454	1	5107
Cor0017290.1	Ov2.1_peak_750	tig00007111	278626	279022	397	*	26	4.64993	6.18766	2.69202	60	Exon (Cor0017290.1/Cor0017290, exon 20 of 21)	270595	279224	8630	1	8031
Cor0017340.1	Ov2.1_peak_751	tig00007111	339106	340019	914	*	13	3.18863	3.84578	1.37727	348	Promoter (1-2kb)	331039	341819	10781	2	1800
Cor0017470.1	Ov2.1_peak_752	tig00007111	455274	455626	353	*	13	3.18697	3.84155	1.37696	175	Promoter (1-2kb)	438244	453965	15722	2	-1309
Cor0017530.1	Ov2.1_peak_753	tig00007111	617601	618084	484	*	15	3.32098	4.20855	1.50939	241	Intron (Cor0017530.1/Cor0017530, intron 5 of 15)	591174	623733	32560	2	5649
Cor0017670.1	Ov2.1_peak_754	tig00007111	766048	766646	599	*	18	3.86225	4.83937	1.87412	308	Promoter (<=1kb)	759170	765202	6033	2	-846
Cor0018120.1	Ov2.1_peak_755	tig00007111	1148934	1149449	516	*	14	3.24517	3.99426	1.47003	182	Promoter (1-2kb)	1148915	1151185	2271	2	1736
Cor0018120.1	Ov2.1_peak_756	tig00007111	1153048	1153648	601	*	20	3.95697	5.06961	2.01884	433	Promoter (1-2kb)	1148915	1151185	2271	2	-1863
Cor0018150.1	Ov2.1_peak_757	tig00007111	1184912	1185650	739	*	20	3.95007	5.05228	2.00711	348	Promoter (<=1kb)	1182654	1184370	1717	2	-542
Cor0018320.1	Ov2.1_peak_758	tig00007111	1374755	1375493	739	*	30	5.01887	6.67787	3.07673	97	Exon (Cor0018320.1/Cor0018320, exon 10 of 15)	1371249	1377855	6607	1	3506
Cor0018430.1	Ov2.1_peak_759	tig00007111	1696740	1697617	878	*	15	3.34622	4.28436	1.50939	589	Distal Intergenic	1707555	1709028	1474	1	-9938
Cor0018690.1	Ov2.1_peak_760	tig00007111	1927106	1928110	1005	*	15	3.52324	4.11826	1.50939	444	Promoter (<=1kb)	1925435	1926795	1361	2	-311
Cor0018840.1	Ov2.1_peak_761	tig00007111	2045382	2045892	511	*	20	3.94475	5.03901	2.00593	266	Promoter (<=1kb)	2044882	2047946	3065	1	500
Cor0019030.1	Ov2.1_peak_762	tig00007111	2341286	2341725	440	*	13	3.13162	3.70434	1.30241	187	Promoter (1-2kb)	2336791	2339799	3009	2	-1487
Cor0019330.1	Ov2.1_peak_763	tig00007111	2622999	2623544	546	*	22	4.08131	5.39857	2.23942	256	Promoter (<=1kb)	2621605	2623620	2016	2	76
Cor0019430.1	Ov2.1_peak_764	tig00007111	2793541	2793861	321	*	15	3.34622	4.28436	1.50939	8	Distal Intergenic	2783568	2787273	3706	2	-6268
Cor0019500.1	Ov2.1_peak_765	tig00007111	2860593	2861278	686	*	25	4.58159	6.02753	2.58187	635	Intron (Cor0019500.1/Cor0019500, intron 2 of 3)	2856869	2865738	8870	1	3724
Cor0019730.1	Ov2.1_peak_766	tig00007111	3383269	3383629	361	*	49	6.21562	9.05213	4.90338	167	Distal Intergenic	3379890	3380233	344	1	3379
Cor0020450.1	Ov2.1_peak_767	tig00007111	4047225	4047593	369	*	14	3.20446	3.88648	1.40725	189	Promoter (<=1kb)	4047034	4051582	4549	1	191
Cor0020710.1	Ov2.1_peak_768	tig00007111	4268687	4269362	676	*	31	5.07888	6.80128	3.17213	332	Promoter (<=1kb)	4269097	4281392	12296	1	0
Cor0021070.1	Ov2.1_peak_769	tig00007111	4566704	4567162	459	*	13	3.13964	3.72378	1.30911	95	Promoter (2-3kb)	4569018	4569656	639	2	2494
Cor0021090.1	Ov2.1_peak_770	tig00007111	4574803	4575235	433	*	17	3.79675	4.68871	1.78282	388	Promoter (1-2kb)	4576472	4581507	5036	1	-1237
Cor0021170.1	Ov2.1_peak_771	tig00007111	4637801	4638417	617	*	14	3.23852	3.97633	1.45693	303	Promoter (2-3kb)	4633685	4640540	6856	2	2123
Cor0021190.1	Ov2.1_peak_772	tig00007111	4650952	4651278	327	*	14	3.25119	4.01062	1.48197	263	Distal Intergenic	4658259	4661477	3219	1	-6981
Cor0021350.1	Ov2.1_peak_773	tig00007111	4779151	4779870	720	*	23	4.44753	5.72943	2.36404	217	Promoter (<=1kb)	4778641	4781117	2477	1	510
Cor0021540.1	Ov2.1_peak_774	tig00007111	4909675	4910140	466	*	20	3.95007	5.05228	2.00711	232	Distal Intergenic	4913956	4914201	246	1	-3816
Cor0021580.1	Ov2.1_peak_775	tig00007111	4933692	4934122	431	*	13	3.13563	3.71403	1.30393	214	Promoter (1-2kb)	4934508	4935484	977	2	1362
Cor0021910.1	Ov2.1_peak_776	tig00007111	5162720	5163308	589	*	31	4.85619	6.71247	3.1061	296	Promoter (2-3kb)	5165941	5169150	3210	1	-2633
Cor0021920.1	Ov2.1_peak_777	tig00007111	5182403	5182745	343	*	48	6.17492	8.95423	4.81599	126	Exon (Cor0021920.1/Cor0021920, exon 7 of 10)	5175041	5185816	10776	1	7362
Cor0007210.1	Ov2.1_peak_778	tig00007112	31641	32060	420	*	31	5.07888	6.80128	3.17213	219	Promoter (2-3kb)	33717	34689	973	2	2629
Cor0007230.1	Ov2.1_peak_779	tig00007112	42863	43193	331	*	13	3.1664	3.78969	1.3472	164	Promoter (<=1kb)	40354	42295	1942	2	-568
Cor0007860.1	Ov2.1_peak_780	tig00007112	492478	492824	347	*	14	3.24689	3.99892	1.4737	179	Distal Intergenic	484826	487069	2244	2	-5409
Cor0007980.1	Ov2.1_peak_781	tig00007112	606898	607277	380	*	16	3.6824	4.43985	1.62068	198	Promoter (1-2kb)	605851	611451	5601	1	1047
Cor0008160.1	Ov2.1_peak_782	tig00007112	761818	762255	438	*	23	4.41888	5.66818	2.33509	220	Distal Intergenic	766599	768026	1428	1	-4344
Cor0008880.1	Ov2.1_peak_783	tig00007112	1414107	1414469	363	*	17	3.77009	4.62917	1.74685	185	Promoter (2-3kb)	1411320	1417453	6134	2	2984
Cor0009190.1	Ov2.1_peak_784	tig00007112	1760604	1760971	368	*	15	3.34622	4.28436	1.50939	232	Distal Intergenic	1747143	1748465	1323	2	-12139
Cor0009260.1	Ov2.1_peak_785	tig00007112	1817302	1817812	511	*	16	3.72429	4.52908	1.68574	417	Promoter (<=1kb)	1818544	1821786	3243	1	-732
Cor0009270.1	Ov2.1_peak_786	tig00007112	1823958	1824299	342	*	24	4.50417	5.85297	2.45508	230	Exon (Cor0009270.1/Cor0009270, exon 5 of 5)	1823223	1828157	4935	2	3858
Cor0009320.1	Ov2.1_peak_787	tig00007112	1858280	1858744	465	*	16	3.7261	4.53299	1.68945	178	Exon (Cor0009320.1/Cor0009320, exon 3 of 4)	1854773	1859246	4474	1	3507
Cor0009800.1	Ov2.1_peak_788	tig00007112	2296663	2296996	334	*	19	3.88728	4.89871	1.91056	164	Promoter (2-3kb)	2294528	2295868	1341	1	2135
Cor0009850.1	Ov2.1_peak_789	tig00007112	2322726	2323268	543	*	17	3.80189	4.70031	1.78988	263	Promoter (2-3kb)	2326168	2327695	1528	1	-2900
Cor0010310.1	Ov2.1_peak_790	tig00007112	2707426	2707878	453	*	49	6.22667	9.079	4.91892	240	Exon (Cor0010320.1/Cor0010320, exon 11 of 11)	2700832	2702610	1779	2	-4816
Cor0011030.1	Ov2.1_peak_791	tig00007112	3343234	3343757	524	*	24	4.521	5.89034	2.47939	267	Distal Intergenic	3333370	3337838	4469	2	-5396
Cor0011160.1	Ov2.1_peak_792	tig00007112	3422001	3422338	338	*	19	3.93462	5.01386	1.98801	299	Promoter (1-2kb)	3420498	3423848	3351	2	1510
Cor0011250.1	Ov2.1_peak_793	tig00007112	3484910	3485242	333	*	26	4.60337	6.07794	2.61281	157	Promoter (<=1kb)	3481768	3486182	4415	2	940
Cor0011360.1	Ov2.1_peak_794	tig00007112	3568499	3568980	482	*	21	4.0351	5.27235	2.15971	223	Promoter (<=1kb)	3567923	3577408	9486	1	576
Cor0011950.1	Ov2.1_peak_795	tig00007112	4009440	4009792	353	*	18	3.85662	4.82618	1.86278	107	Promoter (<=1kb)	4008575	4020542	11968	1	865
Cor0012160.1	Ov2.1_peak_796	tig00007112	4229801	4230161	361	*	20	3.94374	5.03648	2.00593	210	Promoter (2-3kb)	4222649	4227346	4698	2	-2455
Cor0012340.1	Ov2.1_peak_797	tig00007112	4379017	4379769	753	*	15	3.34622	4.28436	1.50939	371	Promoter (2-3kb)	4382668	4387988	5321	1	-2899
Cor0012390.1	Ov2.1_peak_798	tig00007112	4415298	4415699	402	*	29	4.77867	6.50711	2.94112	136	Promoter (<=1kb)	4414747	4418923	4177	1	551
Cor0012630.1	Ov2.1_peak_799	tig00007112	4595011	4595335	325	*	17	3.77195	4.63329	1.75041	167	Intron (Cor0012630.1/Cor0012630, intron 11 of 19)	4590378	4601563	11186	2	6228
Cor0012810.1	Ov2.1_peak_800	tig00007112	4764126	4764690	565	*	17	3.80377	4.70457	1.79332	438	Promoter (<=1kb)	4758349	4764641	6293	2	0
Cor0013140.1	Ov2.1_peak_801	tig00007112	4982173	4982528	356	*	13	3.16313	3.78155	1.34188	176	Promoter (<=1kb)	4981566	4983325	1760	2	797
Cor0013360.1	Ov2.1_peak_802	tig00007112	5141188	5141969	782	*	36	5.41123	7.53943	3.68318	528	Promoter (1-2kb)	5139265	5142489	3225	1	1923
Cor0013670.1	Ov2.1_peak_803	tig00007112	5381742	5382115	374	*	14	3.23064	3.95524	1.44844	202	Promoter (<=1kb)	5382491	5386606	4116	1	-376
Cor0014200.1	Ov2.1_peak_804	tig00007112	5911760	5912140	381	*	16	3.6824	4.43985	1.62068	319	Promoter (1-2kb)	5913885	5914124	240	2	1984
Cor0184570.1	Ov2.1_peak_805	tig00007116	150409	150918	510	*	29	4.77867	6.50711	2.94112	11	Promoter (<=1kb)	150007	153274	3268	1	402
Cor0184820.1	Ov2.1_peak_806	tig00007116	344257	344657	401	*	23	4.41888	5.66818	2.33509	247	Promoter (<=1kb)	343502	348733	5232	1	755
Cor0186080.1	Ov2.1_peak_807	tig00007118	574844	575196	353	*	23	4.35333	5.53094	2.33069	25	Exon (Cor0186080.1/Cor0186080, exon 8 of 16)	570192	579742	9551	1	4652
Cor0186090.1	Ov2.1_peak_808	tig00007118	576879	577204	326	*	19	3.91253	4.95963	1.95826	100	Exon (Cor0186080.1/Cor0186080, exon 14 of 16)	581013	582706	1694	2	5502
Cor0121300.1	Ov2.1_peak_809	tig00007120	129085	129994	910	*	28	4.70946	6.33229	2.80763	48	Distal Intergenic	121757	128434	6678	1	7328
Cor0121310.1	Ov2.1_peak_810	tig00007120	145004	145392	389	*	20	4.10947	5.05108	2.00711	360	Intron (Cor0121310.1/Cor0121310, intron 4 of 13)	140412	152534	12123	1	4592
Cor0121790.1	Ov2.1_peak_811	tig00007120	672797	673333	537	*	13	3.13242	3.70627	1.30241	303	Distal Intergenic	650729	659167	8439	2	-13630
Cor0121860.1	Ov2.1_peak_812	tig00007120	773232	773906	675	*	35	5.34252	7.37816	3.55641	354	Intron (Cor0121860.1/Cor0121860, intron 2 of 3)	771852	778488	6637	2	4582
Cor0122030.1	Ov2.1_peak_813	tig00007120	924404	924879	476	*	13	3.14447	3.73556	1.31854	136	Intron (Cor0122030.1/Cor0122030, intron 1 of 2)	921215	928856	7642	2	3977
Cor0122360.1	Ov2.1_peak_814	tig00007120	1273355	1273679	325	*	15	3.34622	4.28436	1.50939	160	Intron (Cor0122360.1/Cor0122360, intron 2 of 2)	1262157	1279276	17120	2	5597
Cor0122650.1	Ov2.1_peak_815	tig00007120	1686080	1686399	320	*	30	5.00464	6.64897	3.05217	162	Promoter (1-2kb)	1684988	1692213	7226	1	1092
Cor0170480.1	Ov2.1_peak_816	tig00007122	160743	161331	589	*	15	3.62777	4.32652	1.53841	295	Promoter (<=1kb)	159999	167130	7132	1	744
Cor0170600.1	Ov2.1_peak_817	tig00007122	332323	333160	838	*	33	5.01933	7.18467	3.39966	595	Distal Intergenic	338595	339518	924	1	-5435
Cor0170660.1	Ov2.1_peak_818	tig00007122	435030	435388	359	*	33	4.98654	7.08479	3.39798	231	Intron (Cor0170660.1/Cor0170660, intron 2 of 4)	414274	450041	35768	1	20756
Cor0170860.1	Ov2.1_peak_819	tig00007122	775947	776287	341	*	42	5.66741	8.19245	4.23872	211	Promoter (<=1kb)	775858	776289	432	1	89
Cor0175050.1	Ov2.1_peak_820	tig00007124	338341	338676	336	*	17	3.79675	4.68871	1.78282	77	Promoter (<=1kb)	334591	337906	3316	2	-435
Cor0175240.1	Ov2.1_peak_821	tig00007124	596487	596841	355	*	23	4.18277	5.69534	2.33509	163	Downstream (<1kb)	583657	587791	4135	1	12830
Cor0153540.1	Ov2.1_peak_822	tig00007126	629846	630174	329	*	15	3.52324	4.11826	1.50939	121	Promoter (2-3kb)	627414	640617	13204	1	2432
Cor0140610.1	Ov2.1_peak_823	tig00007130	497836	498252	417	*	17	3.7387	4.56029	1.70284	226	Promoter (1-2kb)	492309	496595	4287	2	-1241
Cor0140620.1	Ov2.1_peak_824	tig00007130	507406	507885	480	*	18	3.81989	4.74122	1.81863	252	Promoter (<=1kb)	505499	507000	1502	2	-406
Cor0140710.1	Ov2.1_peak_825	tig00007130	587451	588222	772	*	33	5.01933	7.18467	3.39966	240	Distal Intergenic	575193	577806	2614	1	12258
Cor0141010.1	Ov2.1_peak_826	tig00007130	941213	941565	353	*	14	3.2053	3.88865	1.40725	166	Promoter (1-2kb)	942613	943054	442	1	-1048
Cor0141060.1	Ov2.1_peak_827	tig00007130	1025027	1025422	396	*	23	4.18277	5.69534	2.33509	368	Distal Intergenic	1007172	1012547	5376	1	17855
Cor0141110.1	Ov2.1_peak_828	tig00007130	1097061	1097494	434	*	24	4.521	5.89034	2.47939	65	Promoter (1-2kb)	1095324	1099157	3834	2	1663
Cor0141110.1	Ov2.1_peak_829	tig00007130	1098035	1098418	384	*	26	4.62653	6.13217	2.65171	163	Promoter (<=1kb)	1095324	1099157	3834	2	739
Cor0189360.1	Ov2.1_peak_830	tig00007132	221448	221798	351	*	15	3.62777	4.32652	1.53841	72	Promoter (1-2kb)	220200	220970	771	1	1248
Cor0189570.1	Ov2.1_peak_831	tig00007132	477191	477579	389	*	23	4.35333	5.53094	2.33069	162	Promoter (<=1kb)	476602	477317	716	2	0
Cor0182870.1	Ov2.1_peak_832	tig00007134	402893	403212	320	*	14	3.22215	3.93273	1.43164	177	Distal Intergenic	406519	427145	20627	1	-3307
Cor0182900.1	Ov2.1_peak_833	tig00007134	471250	471631	382	*	13	3.3541	3.80158	1.35653	182	Distal Intergenic	477344	477760	417	1	-5713
Cor0182940.1	Ov2.1_peak_834	tig00007134	528354	529106	753	*	23	4.18277	5.69534	2.33509	137	Intron (Cor0182940.1/Cor0182940, intron 7 of 13)	523168	532547	9380	2	3441
Cor0070230.1	Ov2.1_peak_835	tig00007137	710490	710830	341	*	15	3.34622	4.28436	1.50939	167	Promoter (1-2kb)	708430	712415	3986	2	1585
Cor0070230.1	Ov2.1_peak_836	tig00007137	720611	721577	967	*	14	3.2053	3.88865	1.40725	561	Intron (Cor0070240.1/Cor0070240, intron 2 of 5)	708430	712415	3986	2	-8196
Cor0070290.1	Ov2.1_peak_837	tig00007137	958066	958434	369	*	19	3.88728	4.89871	1.91056	5	Distal Intergenic	933430	936177	2748	2	-21889
Cor0070320.1	Ov2.1_peak_838	tig00007137	1019982	1020340	359	*	19	3.91953	4.97672	1.96236	191	Distal Intergenic	1023343	1026601	3259	1	-3003
Cor0070460.1	Ov2.1_peak_839	tig00007137	1263074	1263777	704	*	14	3.22215	3.93273	1.43164	357	Intron (Cor0070460.1/Cor0070460, intron 3 of 7)	1254835	1275762	20928	1	8239
Cor0070470.1	Ov2.1_peak_840	tig00007137	1310493	1311028	536	*	14	3.23852	3.97633	1.45693	352	Distal Intergenic	1316738	1324691	7954	1	-5710
Cor0070500.1	Ov2.1_peak_841	tig00007137	1355785	1356121	337	*	14	3.2053	3.88865	1.40725	140	Promoter (1-2kb)	1357531	1357692	162	2	1571
Cor0070630.1	Ov2.1_peak_842	tig00007137	1897918	1898278	361	*	15	3.27551	4.07777	1.50939	178	Distal Intergenic	1872261	1872788	528	2	-25130
Cor0070630.1	Ov2.1_peak_843	tig00007137	1899971	1900339	369	*	15	3.32098	4.20855	1.50939	188	Distal Intergenic	1872261	1872788	528	2	-27183
Cor0070730.1	Ov2.1_peak_844	tig00007137	2240631	2241014	384	*	20	4.00035	5.1806	2.09453	194	Promoter (<=1kb)	2241457	2241967	511	1	-443
Cor0169340.1	Ov2.1_peak_845	tig00007139	593761	594282	522	*	14	3.21193	3.90592	1.41476	378	Distal Intergenic	653860	655663	1804	1	-59578
Cor0174460.1	Ov2.1_peak_846	tig00007141	103072	103811	740	*	45	5.98192	8.51072	4.51597	235	Distal Intergenic	93236	93400	165	2	-9672
Cor0174630.1	Ov2.1_peak_847	tig00007141	387983	388417	435	*	22	4.09549	5.43835	2.26953	130	Promoter (2-3kb)	390490	391461	972	1	-2073
Cor0174680.1	Ov2.1_peak_848	tig00007141	585183	585526	344	*	23	4.18277	5.69534	2.33509	180	Distal Intergenic	632356	633639	1284	1	-46830
Cor0174710.1	Ov2.1_peak_849	tig00007141	685273	685977	705	*	15	3.28253	4.09749	1.50939	350	Distal Intergenic	690851	693670	2820	1	-4874
Cor0108660.1	Ov2.1_peak_850	tig00007145	273225	273562	338	*	17	3.75163	4.58852	1.72466	166	Promoter (1-2kb)	274645	275358	714	2	1796
Cor0108760.1	Ov2.1_peak_851	tig00007145	433461	433909	449	*	25	4.55661	5.97047	2.53484	236	Intron (Cor0108750.1/Cor0108750, intron 16 of 16)	436273	442881	6609	2	8972
Cor0108840.1	Ov2.1_peak_852	tig00007145	572016	572535	520	*	30	4.84595	6.68473	3.08106	513	Intron (Cor0108840.1/Cor0108840, intron 4 of 6)	569650	580697	11048	2	8162
Cor0108860.1	Ov2.1_peak_853	tig00007145	618169	618496	328	*	15	3.34622	4.28436	1.50939	188	Promoter (<=1kb)	617237	617881	645	1	932
Cor0108890.1	Ov2.1_peak_854	tig00007145	663382	663779	398	*	17	3.76639	4.62097	1.74382	195	Exon (Cor0108880.1/Cor0108880, exon 17 of 24)	674108	675313	1206	2	11534
Cor0108980.1	Ov2.1_peak_855	tig00007145	801741	802059	319	*	23	4.43252	5.69725	2.33693	118	Exon (Cor0108990.1/Cor0108990, exon 13 of 14)	797754	799013	1260	1	3987
Cor0109270.1	Ov2.1_peak_856	tig00007145	1761966	1762293	328	*	28	4.74008	6.40869	2.86837	29	Distal Intergenic	1767583	1768956	1374	2	6663
Cor0107940.1	Ov2.1_peak_857	tig00007147	614281	614600	320	*	24	4.48003	5.79991	2.41917	317	Promoter (2-3kb)	611898	615798	3901	1	2383
Cor0108160.1	Ov2.1_peak_858	tig00007147	939897	940520	624	*	15	3.26555	4.05003	1.50303	354	Distal Intergenic	915330	936186	20857	1	24567
Cor0108170.1	Ov2.1_peak_859	tig00007147	976278	976689	412	*	15	3.33612	4.25371	1.50939	206	Promoter (1-2kb)	977924	978289	366	2	1600
Cor0108300.1	Ov2.1_peak_860	tig00007147	1251439	1251780	342	*	16	3.71796	4.51547	1.67531	185	Promoter (2-3kb)	1254433	1256838	2406	1	-2653
Cor0108330.1	Ov2.1_peak_861	tig00007147	1320806	1321278	473	*	15	3.28957	4.11745	1.50939	212	Distal Intergenic	1329711	1330558	848	1	-8433
Cor0108470.1	Ov2.1_peak_862	tig00007147	1773001	1773327	327	*	14	3.23852	3.97633	1.45693	146	Distal Intergenic	1776914	1781187	4274	1	-3587
Cor0082900.1	Ov2.1_peak_863	tig00007149	155696	156051	356	*	15	3.34622	4.28436	1.50939	172	Distal Intergenic	92953	96792	3840	1	62743
Cor0082910.1	Ov2.1_peak_864	tig00007149	378662	379102	441	*	15	3.5488	4.16822	1.50939	80	Intron (Cor0082910.1/Cor0082910, intron 1 of 2)	337432	380045	42614	1	41230
Cor0082960.1	Ov2.1_peak_865	tig00007149	472371	472736	366	*	19	3.93462	5.01386	1.98801	180	Distal Intergenic	460525	463054	2530	2	-9317
Cor0082980.1	Ov2.1_peak_866	tig00007149	543269	543686	418	*	20	3.95493	5.06448	2.01457	218	Promoter (<=1kb)	543408	544100	693	1	0
Cor0083140.1	Ov2.1_peak_867	tig00007149	884908	885548	641	*	39	5.53547	7.84499	3.94025	265	Promoter (2-3kb)	888434	888920	487	1	-2886
Cor0083310.1	Ov2.1_peak_868	tig00007149	1900861	1901235	375	*	14	3.2137	3.91054	1.41624	198	Distal Intergenic	1906798	1907136	339	1	-5563
Cor0083370.1	Ov2.1_peak_869	tig00007149	2376161	2376626	466	*	23	4.18277	5.69534	2.33509	464	Intron (Cor0083360.1/Cor0083360, intron 3 of 3)	2425522	2428982	3461	2	52356
Cor0141460.1	Ov2.1_peak_870	tig00007151	190405	190820	416	*	20	3.9703	5.10331	2.04489	267	Promoter (<=1kb)	190266	202104	11839	1	139
Cor0141490.1	Ov2.1_peak_871	tig00007151	274061	274518	458	*	20	3.98579	5.14291	2.0659	223	Distal Intergenic	267968	268141	174	1	6093
Cor0141600.1	Ov2.1_peak_872	tig00007151	385328	385960	633	*	21	4.01713	5.22456	2.11995	366	Distal Intergenic	390613	394117	3505	2	8157
Cor0141710.1	Ov2.1_peak_873	tig00007151	542678	543510	833	*	23	4.18277	5.69534	2.33509	213	Promoter (<=1kb)	542951	543265	315	1	0
Cor0141720.1	Ov2.1_peak_874	tig00007151	557664	558064	401	*	13	3.1558	3.76339	1.33628	194	Promoter (<=1kb)	555237	557872	2636	2	0
Cor0141860.1	Ov2.1_peak_875	tig00007151	772824	773451	628	*	15	3.34622	4.28436	1.50939	351	Promoter (1-2kb)	775072	806480	31409	1	-1621
Cor0164530.1	Ov2.1_peak_876	tig00007153	704620	705507	888	*	23	4.11629	5.49766	2.30758	441	Promoter (1-2kb)	702816	707620	4805	1	1804
Cor0164650.1	Ov2.1_peak_877	tig00007153	817567	818481	915	*	27	4.82819	6.30156	2.78655	686	Downstream (<1kb)	819241	825417	6177	2	6936
Cor0211040.1	Ov2.1_peak_878	tig00007154	96831	97180	350	*	38	5.48579	7.72048	3.8315	172	Intron (Cor0211050.1/Cor0211050, intron 8 of 8)	87609	91091	3483	2	-5740
Cor0211070.1	Ov2.1_peak_879	tig00007154	190069	190426	358	*	19	3.91842	4.974	1.96025	156	Intron (Cor0211080.1/Cor0211080, intron 4 of 6)	163420	181792	18373	2	-8277
Cor0160200.1	Ov2.1_peak_880	tig00007160	236270	237108	839	*	15	3.34622	4.28436	1.50939	496	Promoter (1-2kb)	210756	239101	28346	2	1993
Cor0160240.1	Ov2.1_peak_881	tig00007160	324854	325290	437	*	23	4.18277	5.69534	2.33509	219	Distal Intergenic	320775	321857	1083	1	4079
Cor0160270.1	Ov2.1_peak_882	tig00007160	461017	461818	802	*	14	3.25292	4.01532	1.48598	536	Distal Intergenic	451841	455070	3230	2	-5947
Cor0160290.1	Ov2.1_peak_883	tig00007160	537414	537785	372	*	15	3.34622	4.28436	1.50939	181	Distal Intergenic	564916	567660	2745	2	29875
Cor0160290.1	Ov2.1_peak_884	tig00007160	560751	561109	359	*	15	3.3002	4.14788	1.50939	169	Distal Intergenic	564916	567660	2745	2	6551
Cor0160370.1	Ov2.1_peak_885	tig00007160	713857	714252	396	*	13	3.16005	3.77391	1.33643	273	Promoter (2-3kb)	716928	717173	246	2	2921
Cor0160390.1	Ov2.1_peak_886	tig00007160	783742	784427	686	*	23	4.15123	5.59992	2.33509	383	Intron (Cor0160390.1/Cor0160390, intron 2 of 4)	778827	787977	9151	2	3550
Cor0211160.1	Ov2.1_peak_887	tig00007161	88774	89134	361	*	15	3.34622	4.28436	1.50939	182	Distal Intergenic	50785	57696	6912	1	37989
Cor0075520.1	Ov2.1_peak_888	tig00007163	402810	403616	807	*	35	5.35703	7.41179	3.57668	513	Downstream (<1kb)	404441	409282	4842	2	5666
Cor0076210.1	Ov2.1_peak_889	tig00007163	977173	977669	497	*	17	3.79675	4.68871	1.78282	27	Promoter (2-3kb)	975440	980668	5229	2	2999
Cor0077060.1	Ov2.1_peak_890	tig00007163	1651531	1652368	838	*	17	3.76084	4.60874	1.74031	410	Promoter (2-3kb)	1649168	1653474	4307	1	2363
Cor0077370.1	Ov2.1_peak_891	tig00007163	1877138	1877869	732	*	21	4.02662	5.24972	2.14109	92	Promoter (1-2kb)	1873879	1879253	5375	2	1384
Cor0077970.1	Ov2.1_peak_892	tig00007163	2358654	2359311	658	*	31	4.89832	6.82884	3.18947	626	Distal Intergenic	2364153	2365608	1456	2	6297
Cor0060450.1	Ov2.1_peak_893	tig00007165	139258	139672	415	*	18	3.81704	4.7347	1.81341	219	Promoter (<=1kb)	129580	138452	8873	2	-806
Cor0060620.1	Ov2.1_peak_894	tig00007165	346658	346994	337	*	21	4.22789	5.27856	2.16259	258	Promoter (1-2kb)	346739	348303	1565	2	1309
Cor0060630.1	Ov2.1_peak_895	tig00007165	360587	361156	570	*	14	3.22469	3.93945	1.43743	213	Promoter (<=1kb)	361973	363586	1614	1	-817
Cor0060670.1	Ov2.1_peak_896	tig00007165	383504	383948	445	*	18	3.82657	4.75651	1.81863	269	Promoter (1-2kb)	383937	385532	1596	2	1584
Cor0060750.1	Ov2.1_peak_897	tig00007165	450671	450992	322	*	14	3.21454	3.91274	1.41808	170	Promoter (<=1kb)	447997	451026	3030	2	34
Cor0061100.1	Ov2.1_peak_898	tig00007165	776695	777042	348	*	22	4.32127	5.46523	2.28745	307	Promoter (1-2kb)	775636	778610	2975	1	1059
Cor0061180.1	Ov2.1_peak_899	tig00007165	848047	848432	386	*	47	6.12404	8.83408	4.71682	226	Exon (Cor0061170.1/Cor0061170, exon 12 of 12)	849292	852193	2902	2	3761
Cor0061250.1	Ov2.1_peak_900	tig00007165	949113	949432	320	*	17	3.7953	4.68545	1.78282	177	Distal Intergenic	931197	945695	14499	2	-3418
Cor0061390.1	Ov2.1_peak_901	tig00007165	1072101	1072444	344	*	13	3.16005	3.77391	1.33643	174	Intron (Cor0061390.1/Cor0061390, intron 1 of 3)	1063270	1077117	13848	2	4673
Cor0061680.1	Ov2.1_peak_902	tig00007165	1332565	1332885	321	*	30	4.84468	6.68128	3.07971	157	Promoter (<=1kb)	1331613	1331991	379	2	-574
Cor0061690.1	Ov2.1_peak_903	tig00007165	1334004	1334511	508	*	26	4.60337	6.07794	2.61281	266	Promoter (1-2kb)	1334374	1336256	1883	2	1745
Cor0061770.1	Ov2.1_peak_904	tig00007165	1394060	1394388	329	*	14	3.2053	3.88865	1.40725	80	Promoter (<=1kb)	1393254	1419468	26215	1	806
Cor0062430.1	Ov2.1_peak_905	tig00007165	1990024	1990522	499	*	23	4.38586	5.59855	2.33509	431	Promoter (<=1kb)	1990463	2002939	12477	1	0
Cor0062860.1	Ov2.1_peak_906	tig00007165	2400810	2401812	1003	*	50	6.3116	9.28995	5.09057	512	Promoter (<=1kb)	2400991	2403613	2623	1	0
Cor0156570.1	Ov2.1_peak_907	tig00007167	90884	91255	372	*	15	3.34622	4.28436	1.50939	191	Distal Intergenic	95755	101095	5341	1	-4500
Cor0156600.1	Ov2.1_peak_908	tig00007167	127338	127700	363	*	21	4.00662	5.19697	2.10731	313	Promoter (<=1kb)	125257	128167	2911	2	467
Cor0156720.1	Ov2.1_peak_909	tig00007167	273662	274131	470	*	24	4.48644	5.81394	2.42509	320	Promoter (<=1kb)	270481	274129	3649	2	0
Cor0156800.1	Ov2.1_peak_910	tig00007167	332074	332775	702	*	27	4.66473	6.22316	2.71672	596	Promoter (<=1kb)	331125	332996	1872	2	221
Cor0156800.1	Ov2.1_peak_911	tig00007167	334485	334831	347	*	14	3.2137	3.91054	1.41624	172	Promoter (1-2kb)	331125	332996	1872	2	-1489
Cor0156840.1	Ov2.1_peak_912	tig00007167	368526	369096	571	*	17	3.79675	4.68871	1.78282	375	Distal Intergenic	379614	381414	1801	1	-10518
Cor0157080.1	Ov2.1_peak_913	tig00007167	595109	595491	383	*	15	3.62777	4.32652	1.53841	180	Promoter (<=1kb)	585638	594869	9232	2	-240
Cor0157100.1	Ov2.1_peak_914	tig00007167	611886	612353	468	*	13	3.18578	3.83853	1.37458	373	Promoter (2-3kb)	609226	610984	1759	1	2660
Cor0157180.1	Ov2.1_peak_915	tig00007167	677969	678537	569	*	15	3.34622	4.28436	1.50939	277	Intron (Cor0157170.1/Cor0157170, intron 5 of 7)	694061	698622	4562	2	20085
Cor0046310.1	Ov2.1_peak_916	tig00007169	121313	121682	370	*	15	3.34622	4.28436	1.50939	186	Distal Intergenic	136283	139347	3065	2	17665
Cor0046710.1	Ov2.1_peak_917	tig00007169	730667	731396	730	*	17	3.7387	4.56029	1.70284	463	Promoter (<=1kb)	731209	732875	1667	1	0
Cor0046940.1	Ov2.1_peak_918	tig00007169	1020892	1021299	408	*	14	3.21193	3.90592	1.41476	222	Promoter (<=1kb)	1014914	1021920	7007	2	621
Cor0047190.1	Ov2.1_peak_919	tig00007169	1363539	1363909	371	*	17	3.76361	4.61485	1.74382	280	Intron (Cor0047190.1/Cor0047190, intron 7 of 19)	1350415	1374315	23901	2	10406
Cor0047540.1	Ov2.1_peak_920	tig00007169	2314806	2315149	344	*	29	4.79416	6.5473	2.97417	103	Intron (Cor0047550.1/Cor0047550, intron 24 of 25)	2292658	2300314	7657	2	-14492
Cor0047570.1	Ov2.1_peak_921	tig00007169	2430634	2431221	588	*	14	3.25638	4.02477	1.48984	309	Distal Intergenic	2435346	2438913	3568	1	-4125
Cor0047680.1	Ov2.1_peak_922	tig00007169	2555094	2555519	426	*	15	3.64458	4.36104	1.56936	216	Intron (Cor0047680.1/Cor0047680, intron 6 of 20)	2543525	2560639	17115	2	5120
Cor0047850.1	Ov2.1_peak_923	tig00007169	2776197	2776862	666	*	33	5.16381	6.98058	3.31196	322	Promoter (1-2kb)	2772817	2778774	5958	2	1912
Cor0048120.1	Ov2.1_peak_924	tig00007169	3223104	3223573	470	*	15	3.34622	4.28436	1.50939	284	Distal Intergenic	3242757	3243905	1149	1	-19184
Cor0210480.1	Ov2.1_peak_925	tig00007170	137440	137851	412	*	41	5.64915	8.14277	4.19639	228	Promoter (<=1kb)	138724	146262	7539	1	-873
Cor0210500.1	Ov2.1_peak_926	tig00007170	187931	188273	343	*	51	6.32011	9.31152	5.10517	195	Intron (Cor0210500.1/Cor0210500, intron 2 of 8)	176641	198373	21733	2	10100
Cor0112490.1	Ov2.1_peak_927	tig00007171	34524	34899	376	*	14	3.4732	4.02216	1.48978	123	Exon (Cor0112480.1/Cor0112480, exon 9 of 10)	42782	43342	561	1	-7883
Cor0112640.1	Ov2.1_peak_928	tig00007171	295536	295871	336	*	14	3.42456	3.93076	1.43164	168	Exon (Cor0112640.1/Cor0112640, exon 8 of 14)	293688	300066	6379	2	4195
Cor0112640.1	Ov2.1_peak_929	tig00007171	304117	304686	570	*	24	4.521	5.89034	2.47939	161	Downstream (1-2kb)	293688	300066	6379	2	-4051
Cor0112730.1	Ov2.1_peak_930	tig00007171	492866	493369	504	*	14	3.23917	3.97808	1.45693	252	Distal Intergenic	503975	508203	4229	1	-10606
Cor0112770.1	Ov2.1_peak_931	tig00007171	621578	621909	332	*	20	4.16784	5.162	2.08067	174	Distal Intergenic	613371	617321	3951	1	8207
Cor0112830.1	Ov2.1_peak_932	tig00007171	725486	726028	543	*	22	4.08194	5.40032	2.23942	280	Promoter (1-2kb)	727328	728941	1614	1	-1300
Cor0112900.1	Ov2.1_peak_933	tig00007171	860844	861163	320	*	15	3.34431	4.27852	1.50939	175	Downstream (1-2kb)	863089	867178	4090	2	6015
Cor0112930.1	Ov2.1_peak_934	tig00007171	935510	935944	435	*	21	4.04896	5.30968	2.17668	178	Intron (Cor0112940.1/Cor0112940, intron 4 of 6)	921447	923759	2313	2	-11751
Cor0113110.1	Ov2.1_peak_935	tig00007171	1231878	1232242	365	*	14	3.2053	3.88865	1.40725	169	Promoter (2-3kb)	1228051	1234342	6292	2	2100
Cor0113130.1	Ov2.1_peak_936	tig00007171	1248600	1248964	365	*	22	4.28969	5.40132	2.23942	113	Promoter (2-3kb)	1247079	1251453	4375	2	2489
Cor0113310.1	Ov2.1_peak_937	tig00007171	1581484	1581901	418	*	14	3.44871	3.9759	1.45693	199	Distal Intergenic	1549565	1563035	13471	2	-18449
Cor0219570.1	Ov2.1_peak_938	tig00007172	39799	40394	596	*	38	5.48579	7.72048	3.8315	394	Distal Intergenic	34151	35797	1647	2	-4002
Cor0219580.1	Ov2.1_peak_939	tig00007172	59299	59731	433	*	14	3.24775	4.00125	1.4739	201	Promoter (2-3kb)	44516	62144	17629	2	2413
Cor0189110.1	Ov2.1_peak_940	tig00007173	132575	133006	432	*	20	3.96516	5.09028	2.03329	13	Promoter (<=1kb)	128749	132251	3503	2	-324
Cor0189120.1	Ov2.1_peak_941	tig00007173	152919	153404	486	*	14	3.23917	3.97808	1.45693	229	Distal Intergenic	144678	146190	1513	2	-6729
Cor0189170.1	Ov2.1_peak_942	tig00007173	300704	301030	327	*	21	4.04682	5.30389	2.17665	275	Downstream (2-3kb)	303540	311434	7895	2	10404
Cor0189220.1	Ov2.1_peak_943	tig00007173	376576	377009	434	*	42	5.66741	8.19245	4.23872	206	Distal Intergenic	370548	371317	770	2	-5259
Cor0124300.1	Ov2.1_peak_944	tig00007177	107666	107988	323	*	13	3.17213	3.80404	1.35653	154	Intron (Cor0124300.1/Cor0124300, intron 3 of 3)	76713	123958	47246	2	15970
Cor0124310.1	Ov2.1_peak_945	tig00007177	176173	177082	910	*	21	4.01492	5.21874	2.11703	845	Promoter (<=1kb)	177334	178206	873	1	-252
Cor0124340.1	Ov2.1_peak_946	tig00007177	278669	279254	586	*	20	3.98223	5.13377	2.05956	139	Distal Intergenic	284986	300969	15984	1	-5732
Cor0124470.1	Ov2.1_peak_947	tig00007177	670031	670468	438	*	21	4.04815	5.30748	2.17665	51	Distal Intergenic	660421	662919	2499	1	9610
Cor0124560.1	Ov2.1_peak_948	tig00007177	1084844	1085238	395	*	15	3.34622	4.28436	1.50939	82	Distal Intergenic	1023199	1040840	17642	2	-44004
Cor0124600.1	Ov2.1_peak_949	tig00007177	1340418	1340745	328	*	23	4.18277	5.69534	2.33509	112	Distal Intergenic	1345502	1357544	12043	1	-4757
Cor0124630.1	Ov2.1_peak_950	tig00007177	1463357	1463963	607	*	23	4.18277	5.69534	2.33509	490	Promoter (2-3kb)	1465162	1466654	1493	2	2691
Cor0124650.1	Ov2.1_peak_951	tig00007177	1547682	1548438	757	*	18	3.85662	4.82618	1.86278	713	Distal Intergenic	1533094	1534671	1578	2	-13011
Cor0144610.1	Ov2.1_peak_952	tig00007182	275023	275755	733	*	17	3.7675	4.62344	1.74382	393	Distal Intergenic	280260	282735	2476	2	6980
Cor0144980.1	Ov2.1_peak_953	tig00007182	603225	603887	663	*	13	3.17953	3.82268	1.37103	363	Downstream (2-3kb)	599072	600100	1029	1	4153
Cor0145280.1	Ov2.1_peak_954	tig00007182	864413	864796	384	*	13	3.15499	3.76139	1.33628	143	Intron (Cor0145280.1/Cor0145280, intron 4 of 4)	860754	869019	8266	1	3659
Cor0145320.1	Ov2.1_peak_955	tig00007182	900908	901343	436	*	18	3.82657	4.75651	1.81863	394	Promoter (<=1kb)	900974	901885	912	1	0
Cor0145630.1	Ov2.1_peak_956	tig00007182	1162591	1163004	414	*	17	3.76084	4.60874	1.74031	208	Promoter (<=1kb)	1163959	1169477	5519	1	-955
Cor0071070.1	Ov2.1_peak_957	tig00007184	132197	132650	454	*	25	4.59174	6.05095	2.59265	162	Promoter (2-3kb)	129567	137006	7440	1	2630
Cor0071170.1	Ov2.1_peak_958	tig00007184	225439	226205	767	*	40	5.56996	7.93335	4.01677	553	Distal Intergenic	231103	234817	3715	1	-4898
Cor0071760.1	Ov2.1_peak_959	tig00007184	827152	827543	392	*	28	4.71671	6.35024	2.82499	358	Promoter (1-2kb)	829193	830089	897	1	-1650
Cor0072870.1	Ov2.1_peak_960	tig00007184	2061058	2061678	621	*	16	3.71034	4.49913	1.66193	218	Distal Intergenic	2050232	2054158	3927	2	-6900
Cor0072930.1	Ov2.1_peak_961	tig00007184	2153488	2154127	640	*	18	3.83614	4.77856	1.8347	330	Distal Intergenic	2158678	2171186	12509	1	-4551
Cor0072960.1	Ov2.1_peak_962	tig00007184	2218988	2219398	411	*	16	3.69466	4.46575	1.64355	209	Intron (Cor0072960.1/Cor0072960, intron 4 of 15)	2206233	2224995	18763	2	5597
Cor0073230.1	Ov2.1_peak_963	tig00007184	2479509	2480197	689	*	13	3.19278	3.85639	1.38599	450	Promoter (<=1kb)	2479393	2482555	3163	1	116
Cor0171870.1	Ov2.1_peak_964	tig00007186	190047	190397	351	*	26	4.6277	6.13491	2.65171	183	Exon (Cor0171870.1/Cor0171870, exon 5 of 5)	186471	190398	3928	1	3576
Cor0172300.1	Ov2.1_peak_965	tig00007186	739004	739372	369	*	20	3.95493	5.06448	2.01457	109	Distal Intergenic	702453	722145	19693	2	-16859
Cor0028530.1	Ov2.1_peak_966	tig00007188	106503	107129	627	*	15	3.31806	4.19992	1.50939	162	Exon (Cor0028530.1/Cor0028530, exon 8 of 9)	98917	107977	9061	1	7586
Cor0028580.1	Ov2.1_peak_967	tig00007188	177870	178284	415	*	19	3.92958	5.0014	1.97945	205	Promoter (<=1kb)	178423	181835	3413	1	-139
Cor0028780.1	Ov2.1_peak_968	tig00007188	397171	397494	324	*	15	3.65327	4.379	1.5799	192	Downstream (1-2kb)	392147	393760	1614	2	-3411
Cor0029260.1	Ov2.1_peak_969	tig00007188	843693	844390	698	*	13	3.13474	3.71187	1.30241	446	Promoter (1-2kb)	837345	845469	8125	2	1079
Cor0029390.1	Ov2.1_peak_970	tig00007188	914409	915171	763	*	14	3.22299	3.93497	1.43354	377	Promoter (<=1kb)	913672	916104	2433	2	933
Cor0029710.1	Ov2.1_peak_971	tig00007188	1263260	1263863	604	*	18	3.85544	4.82342	1.86278	296	Promoter (<=1kb)	1262908	1266195	3288	1	352
Cor0029760.1	Ov2.1_peak_972	tig00007188	1298028	1298444	417	*	15	3.34622	4.28436	1.50939	201	Distal Intergenic	1301597	1302547	951	1	-3153
Cor0029810.1	Ov2.1_peak_973	tig00007188	1410537	1411283	747	*	23	4.18277	5.69534	2.33509	9	Promoter (1-2kb)	1412663	1413169	507	1	-1380
Cor0029870.1	Ov2.1_peak_974	tig00007188	1534734	1535061	328	*	13	3.1558	3.76339	1.33628	163	Distal Intergenic	1544876	1549481	4606	2	14420
Cor0029930.1	Ov2.1_peak_975	tig00007188	1717683	1718013	331	*	15	3.34622	4.28436	1.50939	154	Distal Intergenic	1722601	1723368	768	2	5355
Cor0030030.1	Ov2.1_peak_976	tig00007188	1867529	1868672	1144	*	46	5.85588	8.74043	4.64293	375	Distal Intergenic	1874880	1876250	1371	2	7578
Cor0030390.1	Ov2.1_peak_977	tig00007188	2329086	2329686	601	*	14	3.2053	3.88865	1.40725	251	Promoter (<=1kb)	2328392	2329968	1577	2	282
Cor0030610.1	Ov2.1_peak_978	tig00007188	2619695	2620214	520	*	13	3.13474	3.71187	1.30241	243	Distal Intergenic	2608088	2617907	9820	1	11607
Cor0031010.1	Ov2.1_peak_979	tig00007188	3032997	3033406	410	*	17	3.80094	4.69818	1.78823	217	Promoter (<=1kb)	3032386	3037691	5306	1	611
Cor0031020.1	Ov2.1_peak_980	tig00007188	3071417	3071803	387	*	20	3.96004	5.07734	2.02518	111	Intron (Cor0031020.1/Cor0031020, intron 4 of 9)	3057829	3090207	32379	1	13588
Cor0031130.1	Ov2.1_peak_981	tig00007188	3194689	3195188	500	*	13	3.16005	3.77391	1.33643	381	Promoter (<=1kb)	3196147	3196572	426	1	-959
Cor0031240.1	Ov2.1_peak_982	tig00007188	3286137	3286663	527	*	33	5.01933	7.18467	3.39966	186	Promoter (<=1kb)	3285681	3286501	821	2	0
Cor0031250.1	Ov2.1_peak_983	tig00007188	3298973	3299696	724	*	15	3.5488	4.16822	1.50939	357	Intron (Cor0031250.1/Cor0031250, intron 3 of 5)	3286840	3308157	21318	2	8461
Cor0031290.1	Ov2.1_peak_984	tig00007188	3341481	3341929	449	*	13	3.18578	3.83853	1.37458	232	Promoter (<=1kb)	3341749	3342291	543	1	0
Cor0031630.1	Ov2.1_peak_985	tig00007188	3730613	3731375	763	*	19	3.91842	4.974	1.96025	556	Exon (Cor0031620.1/Cor0031620, exon 7 of 7)	3741194	3741514	321	1	-9819
Cor0031670.1	Ov2.1_peak_986	tig00007188	3788366	3788690	325	*	13	3.3541	3.80158	1.35653	123	Promoter (1-2kb)	3786691	3789676	2986	1	1675
Cor0031730.1	Ov2.1_peak_987	tig00007188	3926045	3926609	565	*	26	4.64288	6.17088	2.67976	314	Distal Intergenic	3932045	3932242	198	1	-5436
Cor0031980.1	Ov2.1_peak_988	tig00007188	4330815	4331196	382	*	33	5.01933	7.18467	3.39966	51	Promoter (1-2kb)	4329742	4330619	878	1	1073
Cor0178550.1	Ov2.1_peak_989	tig00007190	618476	618858	383	*	20	3.95007	5.05228	2.00711	163	Distal Intergenic	628125	628709	585	2	9851
Cor0178570.1	Ov2.1_peak_990	tig00007190	665762	666236	475	*	20	3.95007	5.05228	2.00711	217	Exon (Cor0178570.1/Cor0178570, exon 6 of 18)	662404	672436	10033	1	3358
Cor0097260.1	Ov2.1_peak_991	tig00007192	152429	153042	614	*	15	3.34622	4.28436	1.50939	299	Intron (Cor0097270.1/Cor0097270, intron 3 of 6)	104135	106308	2174	2	-46121
Cor0097420.1	Ov2.1_peak_992	tig00007192	708360	708738	379	*	15	3.26505	4.04864	1.50303	167	Intron (Cor0097420.1/Cor0097420, intron 1 of 2)	705162	720961	15800	1	3198
Cor0097430.1	Ov2.1_peak_993	tig00007192	752765	753198	434	*	19	3.90455	4.94028	1.94209	394	Distal Intergenic	744140	751055	6916	1	8625
Cor0097470.1	Ov2.1_peak_994	tig00007192	883339	884091	753	*	13	3.16005	3.77391	1.33643	305	Distal Intergenic	858631	868796	10166	2	-14543
Cor0097520.1	Ov2.1_peak_995	tig00007192	959352	960097	746	*	19	3.88728	4.89871	1.91056	697	Distal Intergenic	974118	975786	1669	1	-14021
Cor0097690.1	Ov2.1_peak_996	tig00007192	1335219	1335833	615	*	29	4.93253	6.50466	2.94112	138	Distal Intergenic	1354362	1355282	921	1	-18529
Cor0097770.1	Ov2.1_peak_997	tig00007192	1526184	1526505	322	*	15	3.27376	4.07288	1.50939	157	Distal Intergenic	1546690	1547100	411	1	-20185
Cor0097780.1	Ov2.1_peak_998	tig00007192	1555918	1556252	335	*	21	4.01492	5.21874	2.11703	167	Distal Intergenic	1547487	1547933	447	1	8431
Cor0194420.1	Ov2.1_peak_999	tig00007194	31391	31710	320	*	13	3.13322	3.70821	1.30241	149	Distal Intergenic	45028	48178	3151	2	16468
Cor0194500.1	Ov2.1_peak_1000	tig00007194	211327	211688	362	*	14	3.2137	3.91054	1.41624	33	Distal Intergenic	189591	191518	1928	2	-19809
Cor0194550.1	Ov2.1_peak_1001	tig00007194	383114	383776	663	*	23	4.18277	5.69534	2.33509	18	Distal Intergenic	377645	378259	615	1	5469
Cor0132830.1	Ov2.1_peak_1002	tig00007203	1303097	1303607	511	*	33	5.19447	7.04675	3.3661	34	Promoter (2-3kb)	1302579	1306086	3508	2	2479
Cor0190170.1	Ov2.1_peak_1003	tig00007205	50359	50734	376	*	13	3.16231	3.77952	1.34072	217	Distal Intergenic	54145	55266	1122	2	4532
Cor0199850.1	Ov2.1_peak_1004	tig00007207	68189	68734	546	*	33	5.01933	7.18467	3.39966	512	Distal Intergenic	75409	78793	3385	1	-6675
Cor0199860.1	Ov2.1_peak_1005	tig00007207	83987	84603	617	*	15	3.34622	4.28436	1.50939	253	Promoter (<=1kb)	81644	84754	3111	2	151
Cor0199890.1	Ov2.1_peak_1006	tig00007207	131947	132862	916	*	23	4.18277	5.69534	2.33509	443	Distal Intergenic	138553	139655	1103	2	6793
Cor0200000.1	Ov2.1_peak_1007	tig00007207	234603	235099	497	*	22	4.09658	5.44144	2.2723	456	Distal Intergenic	229486	231887	2402	1	5117
Cor0200000.1	Ov2.1_peak_1008	tig00007207	243061	243893	833	*	13	3.16005	3.77391	1.33643	328	Distal Intergenic	229486	231887	2402	1	13575
Cor0200080.1	Ov2.1_peak_1009	tig00007207	384497	384905	409	*	15	3.34622	4.28436	1.50939	175	Promoter (<=1kb)	383094	383662	569	2	-835
Cor0193720.1	Ov2.1_peak_1010	tig00007209	240405	240723	319	*	13	3.14366	3.73359	1.31698	153	Distal Intergenic	233575	235176	1602	2	-5229
Cor0193830.1	Ov2.1_peak_1011	tig00007209	354464	355238	775	*	30	4.83068	6.64369	3.04962	769	Exon (Cor0193820.1/Cor0193820, exon 13 of 13)	356787	362006	5220	2	6768
Cor0193850.1	Ov2.1_peak_1012	tig00007209	373139	373530	392	*	24	4.49097	5.82388	2.43223	38	Exon (Cor0193850.1/Cor0193850, exon 2 of 3)	369970	374694	4725	1	3169
Cor0116470.1	Ov2.1_peak_1013	tig00007211	416811	417825	1015	*	19	4.05272	4.94531	1.94561	600	Promoter (1-2kb)	411487	415683	4197	2	-1128
Cor0116490.1	Ov2.1_peak_1014	tig00007211	433015	433428	414	*	13	3.16005	3.77391	1.33643	204	Promoter (1-2kb)	431829	435207	3379	1	1186
Cor0116570.1	Ov2.1_peak_1015	tig00007211	520080	520453	374	*	33	5.01933	7.18467	3.39966	289	Distal Intergenic	542746	545645	2900	1	-22293
Cor0116840.1	Ov2.1_peak_1016	tig00007211	825756	826339	584	*	23	4.35333	5.53094	2.33069	29	Exon (Cor0116840.1/Cor0116840, exon 5 of 12)	822656	829043	6388	1	3100
Cor0116860.1	Ov2.1_peak_1017	tig00007211	847620	848183	564	*	19	3.90455	4.94028	1.94209	283	Promoter (<=1kb)	847404	849671	2268	1	216
Cor0117110.1	Ov2.1_peak_1018	tig00007211	1146545	1147203	659	*	15	3.30554	4.16332	1.50939	324	Distal Intergenic	1131279	1140817	9539	2	-5728
Cor0117470.1	Ov2.1_peak_1019	tig00007211	1496568	1496890	323	*	20	3.99514	5.16706	2.08499	176	Intron (Cor0117470.1/Cor0117470, intron 2 of 6)	1490987	1503903	12917	2	7013
Cor0117550.1	Ov2.1_peak_1020	tig00007211	1588722	1589223	502	*	22	4.28969	5.40132	2.23942	86	Intron (Cor0117550.1/Cor0117550, intron 5 of 5)	1583634	1593511	9878	1	5088
Cor0117720.1	Ov2.1_peak_1021	tig00007211	1752306	1752698	393	*	18	3.81704	4.7347	1.81341	106	Exon (Cor0117720.1/Cor0117720, exon 16 of 19)	1741044	1753075	12032	1	11262
Cor0179710.1	Ov2.1_peak_1022	tig00007213	80969	81294	326	*	13	3.18036	3.82477	1.37103	178	Promoter (2-3kb)	83425	84782	1358	1	-2131
Cor0179730.1	Ov2.1_peak_1023	tig00007213	118471	118973	503	*	14	3.24775	4.00125	1.4739	359	Distal Intergenic	104184	106796	2613	1	14287
Cor0179820.1	Ov2.1_peak_1024	tig00007213	298174	298514	341	*	19	3.89068	4.90685	1.91755	147	Distal Intergenic	293328	296958	3631	1	4846
Cor0179870.1	Ov2.1_peak_1025	tig00007213	405692	406010	319	*	15	3.34622	4.28436	1.50939	160	Downstream (2-3kb)	408700	409211	512	2	3201
Cor0179910.1	Ov2.1_peak_1026	tig00007213	483563	483995	433	*	15	3.5488	4.16822	1.50939	320	Promoter (<=1kb)	482702	512422	29721	1	861
Cor0100950.1	Ov2.1_peak_1027	tig00007215	265527	266167	641	*	33	5.01933	7.18467	3.39966	277	Distal Intergenic	253974	260470	6497	2	-5057
Cor0101150.1	Ov2.1_peak_1028	tig00007215	602239	603180	942	*	27	4.66473	6.22316	2.71672	907	Distal Intergenic	595665	599317	3653	1	6574
Cor0101660.1	Ov2.1_peak_1029	tig00007215	1785431	1785852	422	*	13	3.14689	3.74148	1.32263	225	Promoter (1-2kb)	1783662	1787721	4060	1	1769
Cor0101660.1	Ov2.1_peak_1030	tig00007215	1797121	1797651	531	*	15	3.27376	4.07288	1.50939	265	Distal Intergenic	1783662	1787721	4060	1	13459
Cor0101720.1	Ov2.1_peak_1031	tig00007215	2070906	2071675	770	*	15	3.34431	4.27852	1.50939	397	Distal Intergenic	2031559	2038811	7253	1	39347
Cor0196750.1	Ov2.1_peak_1032	tig00007217	2835	3577	743	*	25	4.59174	6.05095	2.59265	200	Distal Intergenic	23313	27541	4229	1	-19736
Cor0196750.1	Ov2.1_peak_1033	tig00007217	19834	20284	451	*	29	4.78792	6.53106	2.9619	376	Distal Intergenic	23313	27541	4229	1	-3029
Cor0147540.1	Ov2.1_peak_1034	tig00007219	28499	29094	596	*	20	3.98994	5.15361	2.07539	462	Distal Intergenic	70311	80163	9853	2	51069
Cor0147540.1	Ov2.1_peak_1035	tig00007219	31225	31589	365	*	32	4.94232	6.95429	3.29121	103	Distal Intergenic	70311	80163	9853	2	48574
Cor0147570.1	Ov2.1_peak_1036	tig00007219	118962	119557	596	*	33	5.01933	7.18467	3.39966	240	Promoter (<=1kb)	118829	119440	612	1	133
Cor0147690.1	Ov2.1_peak_1037	tig00007219	395874	396386	513	*	15	3.34622	4.28436	1.50939	277	Promoter (2-3kb)	395903	399119	3217	2	2733
Cor0147760.1	Ov2.1_peak_1038	tig00007219	559298	559713	416	*	15	3.34522	4.2813	1.50939	195	Promoter (1-2kb)	553703	557321	3619	2	-1977
Cor0147870.1	Ov2.1_peak_1039	tig00007219	851161	851569	409	*	18	3.81894	4.73904	1.81689	209	Intron (Cor0147870.1/Cor0147870, intron 2 of 5)	835293	866331	31039	1	15868
Cor0147890.1	Ov2.1_peak_1040	tig00007219	895311	895647	337	*	15	3.34622	4.28436	1.50939	201	Promoter (1-2kb)	893880	902009	8130	1	1431
Cor0147970.1	Ov2.1_peak_1041	tig00007219	1072518	1073109	592	*	19	3.90455	4.94028	1.94209	40	Distal Intergenic	1094820	1106670	11851	2	33561
Cor0057250.1	Ov2.1_peak_1042	tig00007228	226423	226835	413	*	13	3.16313	3.78155	1.34188	361	Distal Intergenic	241211	241888	678	2	15053
Cor0057260.1	Ov2.1_peak_1043	tig00007228	288764	289084	321	*	17	3.7675	4.62344	1.74382	100	Distal Intergenic	281546	282670	1125	1	7218
Cor0057320.1	Ov2.1_peak_1044	tig00007228	433850	434848	999	*	49	6.24729	9.1295	4.95314	567	Distal Intergenic	439283	439594	312	1	-4435
Cor0057330.1	Ov2.1_peak_1045	tig00007228	453346	453798	453	*	15	3.29303	4.12732	1.50939	219	Distal Intergenic	441946	447597	5652	2	-5749
Cor0057350.1	Ov2.1_peak_1046	tig00007228	481303	481751	449	*	21	4.04815	5.30748	2.17665	223	Promoter (2-3kb)	484569	484844	276	1	-2818
Cor0057360.1	Ov2.1_peak_1047	tig00007228	501715	502349	635	*	13	3.1558	3.76339	1.33628	426	Distal Intergenic	518079	524227	6149	1	-15730
Cor0057450.1	Ov2.1_peak_1048	tig00007228	733134	733458	325	*	15	3.28517	4.10495	1.50939	166	Distal Intergenic	705681	706336	656	2	-26798
Cor0057460.1	Ov2.1_peak_1049	tig00007228	747054	747379	326	*	23	4.18277	5.69534	2.33509	174	Distal Intergenic	765815	769158	3344	1	-18436
Cor0057580.1	Ov2.1_peak_1050	tig00007228	1080227	1081401	1175	*	15	3.32076	4.20788	1.50939	613	Distal Intergenic	1073368	1073697	330	1	6859
Cor0057740.1	Ov2.1_peak_1051	tig00007228	1609897	1610363	467	*	15	3.34622	4.28436	1.50939	251	Distal Intergenic	1621236	1626958	5723	1	-10873
Cor0057750.1	Ov2.1_peak_1052	tig00007228	1660229	1660579	351	*	23	4.18277	5.69534	2.33509	141	Downstream (2-3kb)	1650214	1650378	165	2	-9851
Cor0057760.1	Ov2.1_peak_1053	tig00007228	1693526	1694394	869	*	15	3.28253	4.09749	1.50939	451	Distal Intergenic	1662601	1686856	24256	2	-6670
Cor0057850.1	Ov2.1_peak_1054	tig00007228	1918408	1919080	673	*	15	3.34622	4.28436	1.50939	329	Distal Intergenic	1912455	1913513	1059	1	5953
Cor0058030.1	Ov2.1_peak_1055	tig00007228	2367295	2367653	359	*	13	3.15987	3.77346	1.33643	174	Distal Intergenic	2339701	2364186	24486	2	-3109
Cor0058080.1	Ov2.1_peak_1056	tig00007228	2488960	2489436	477	*	18	3.87494	4.86933	1.89586	238	Promoter (1-2kb)	2490673	2501631	10959	1	-1237
Cor0204400.1	Ov2.1_peak_1057	tig00007229	120271	120763	493	*	23	4.17015	5.65677	2.33509	386	Intron (Cor0204400.1/Cor0204400, intron 9 of 14)	106815	130076	23262	1	13456
Cor0150520.1	Ov2.1_peak_1058	tig00007230	139892	140317	426	*	46	5.85588	8.74043	4.64293	270	Promoter (2-3kb)	143176	143520	345	1	-2859
Cor0150560.1	Ov2.1_peak_1059	tig00007230	317254	317618	365	*	14	3.25465	4.02004	1.48978	168	Intron (Cor0150560.1/Cor0150560, intron 9 of 31)	285611	347588	61978	1	31643
Cor0150700.1	Ov2.1_peak_1060	tig00007230	560392	560742	351	*	13	3.13474	3.71187	1.30241	45	Promoter (1-2kb)	537306	559132	21827	2	-1260
Cor0150710.1	Ov2.1_peak_1061	tig00007230	580684	581080	397	*	23	4.18277	5.69534	2.33509	300	Distal Intergenic	562754	567746	4993	2	-12938
Cor0188090.1	Ov2.1_peak_1062	tig00007232	224124	224581	458	*	28	4.74008	6.40869	2.86837	127	Distal Intergenic	234859	265570	30712	1	-10278
Cor0188120.1	Ov2.1_peak_1063	tig00007232	290454	291102	649	*	23	4.18277	5.69534	2.33509	515	Promoter (<=1kb)	291434	291871	438	1	-332
Cor0188170.1	Ov2.1_peak_1064	tig00007232	363698	364037	340	*	15	3.34622	4.28436	1.50939	199	Promoter (1-2kb)	365039	366489	1451	1	-1002
Cor0188310.1	Ov2.1_peak_1065	tig00007232	535074	535414	341	*	19	4.0809	4.99758	1.97652	128	Promoter (1-2kb)	534057	535625	1569	1	1017
Cor0058510.1	Ov2.1_peak_1066	tig00007242	404116	404683	568	*	23	4.18152	5.69149	2.33509	282	Distal Intergenic	409158	411967	2810	1	-4475
Cor0059210.1	Ov2.1_peak_1067	tig00007242	1455138	1455489	352	*	19	3.88728	4.89871	1.91056	238	Promoter (2-3kb)	1452998	1457426	4429	1	2140
Cor0059400.1	Ov2.1_peak_1068	tig00007242	1700790	1701163	374	*	21	4.00872	5.20246	2.11221	252	Intron (Cor0059400.1/Cor0059400, intron 3 of 3)	1697774	1707409	9636	2	6246
Cor0059940.1	Ov2.1_peak_1069	tig00007242	2253894	2254222	329	*	15	3.62777	4.32652	1.53841	151	Promoter (1-2kb)	2252478	2255796	3319	2	1574
Cor0060030.1	Ov2.1_peak_1070	tig00007242	2366708	2367365	658	*	23	4.41888	5.66818	2.33509	55	Intron (Cor0060030.1/Cor0060030, intron 9 of 18)	2359909	2375272	15364	1	6799
Cor0106280.1	Ov2.1_peak_1071	tig00007244	245119	245438	320	*	26	4.63586	6.15421	2.66747	159	Promoter (<=1kb)	240171	245329	5159	2	0
Cor0106300.1	Ov2.1_peak_1072	tig00007244	274580	275102	523	*	15	3.55993	4.19015	1.50939	405	Intron (Cor0106300.1/Cor0106300, intron 6 of 12)	267905	281412	13508	1	6675
Cor0106570.1	Ov2.1_peak_1073	tig00007244	734038	734404	367	*	19	3.88476	4.8927	1.91056	160	Distal Intergenic	726422	727516	1095	2	-6522
Cor0106730.1	Ov2.1_peak_1074	tig00007244	918066	918393	328	*	13	3.3541	3.80158	1.35653	148	Intron (Cor0106730.1/Cor0106730, intron 6 of 6)	903546	940053	36508	2	21660
Cor0106860.1	Ov2.1_peak_1075	tig00007244	1133827	1134378	552	*	47	6.12251	8.8305	4.71359	297	Distal Intergenic	1119520	1124639	5120	2	-9188
Cor0106880.1	Ov2.1_peak_1076	tig00007244	1225829	1226236	408	*	15	3.62733	4.32561	1.53841	183	Distal Intergenic	1233486	1234913	1428	2	8677
Cor0107130.1	Ov2.1_peak_1077	tig00007244	1504083	1504671	589	*	24	4.50196	5.8481	2.45063	561	Intron (Cor0107130.1/Cor0107130, intron 26 of 39)	1493043	1511727	18685	1	11040
Cor0191230.1	Ov2.1_peak_1078	tig00007246	20358	20897	540	*	13	3.17953	3.82268	1.37103	253	Distal Intergenic	11529	16168	4640	2	-4190
Cor0191660.1	Ov2.1_peak_1079	tig00007246	406988	407587	600	*	30	4.85107	6.69856	3.09346	129	Promoter (2-3kb)	404394	405206	813	1	2594
Cor0215180.1	Ov2.1_peak_1080	tig00007248	90552	90880	329	*	15	3.29303	4.12732	1.50939	136	Distal Intergenic	44084	49026	4943	2	-41526
Cor0215190.1	Ov2.1_peak_1081	tig00007248	124603	124986	384	*	15	3.28253	4.09749	1.50939	172	Distal Intergenic	131517	133436	1920	2	8450
Cor0215200.1	Ov2.1_peak_1082	tig00007248	136782	137304	523	*	15	3.34622	4.28436	1.50939	274	Exon (Cor0215200.1/Cor0215200, exon 4 of 6)	133771	141988	8218	1	3011
Cor0148700.1	Ov2.1_peak_1083	tig00007249	683359	683776	418	*	14	3.4732	4.02216	1.48978	82	Promoter (<=1kb)	683718	687626	3909	1	0
Cor0148720.1	Ov2.1_peak_1084	tig00007249	709734	710424	691	*	22	4.06723	5.35957	2.21595	352	Promoter (<=1kb)	695258	711414	16157	2	990
Cor0032170.1	Ov2.1_peak_1085	tig00007253	176785	177990	1206	*	23	4.18277	5.69534	2.33509	881	Exon (Cor0032170.1/Cor0032170, exon 2 of 2)	177528	184354	6827	2	6364
Cor0032560.1	Ov2.1_peak_1086	tig00007253	759552	760118	567	*	22	4.08194	5.40032	2.23942	297	Promoter (2-3kb)	761500	762462	963	2	2344
Cor0032590.1	Ov2.1_peak_1087	tig00007253	795724	796081	358	*	20	3.96516	5.09028	2.03329	210	Intron (Cor0032590.1/Cor0032590, intron 11 of 13)	786919	800764	13846	1	8805
Cor0032980.1	Ov2.1_peak_1088	tig00007253	1807133	1807620	488	*	15	3.49804	4.06959	1.50939	199	Intron (Cor0032980.1/Cor0032980, intron 1 of 5)	1700857	1814907	114051	2	7287
Cor0032980.1	Ov2.1_peak_1089	tig00007253	1814875	1815334	460	*	15	3.64458	4.36104	1.56936	140	Promoter (<=1kb)	1700857	1814907	114051	2	0
Cor0033000.1	Ov2.1_peak_1090	tig00007253	1894155	1894509	355	*	33	5.01933	7.18467	3.39966	172	Distal Intergenic	1887595	1887792	198	2	-6363
Cor0033150.1	Ov2.1_peak_1091	tig00007253	3205239	3205835	597	*	15	3.34622	4.28436	1.50939	370	Distal Intergenic	3227627	3229675	2049	1	-21792
Cor0033280.1	Ov2.1_peak_1092	tig00007253	3523769	3524335	567	*	21	4.05003	5.31258	2.17922	83	Distal Intergenic	3557919	3583690	25772	1	-33584
Cor0033490.1	Ov2.1_peak_1093	tig00007253	3992637	3993000	364	*	22	4.08131	5.39857	2.23942	83	Distal Intergenic	3970612	3982969	12358	2	-9668
Cor0033580.1	Ov2.1_peak_1094	tig00007253	4185428	4185793	366	*	32	4.93569	6.93511	3.27909	108	Distal Intergenic	4116112	4172203	56092	2	-13225
Cor0158900.1	Ov2.1_peak_1095	tig00007256	89385	89927	543	*	15	3.34622	4.28436	1.50939	119	Distal Intergenic	74767	80886	6120	2	-8499
Cor0158930.1	Ov2.1_peak_1096	tig00007256	129631	130190	560	*	17	3.7387	4.56029	1.70284	274	Promoter (1-2kb)	131587	132219	633	1	-1397
Cor0159270.1	Ov2.1_peak_1097	tig00007256	844457	844783	327	*	23	4.18277	5.69534	2.33509	124	Distal Intergenic	857922	858791	870	2	14008
Cor0045210.1	Ov2.1_peak_1098	tig00007263	157948	158394	447	*	13	3.13964	3.72378	1.30911	170	Promoter (1-2kb)	152860	156752	3893	2	-1196
Cor0045270.1	Ov2.1_peak_1099	tig00007263	410601	410919	319	*	13	3.13964	3.72378	1.30911	195	Distal Intergenic	428553	432015	3463	2	21096
Cor0045320.1	Ov2.1_peak_1100	tig00007263	529749	530373	625	*	33	5.23418	7.13364	3.39966	485	Distal Intergenic	520324	520695	372	2	-9054
Cor0045360.1	Ov2.1_peak_1101	tig00007263	744931	745591	661	*	31	4.85778	6.7168	3.1061	227	Distal Intergenic	813993	818889	4897	1	-68402
Cor0045430.1	Ov2.1_peak_1102	tig00007263	1162784	1163121	338	*	21	4.00872	5.20246	2.11221	147	Distal Intergenic	1129071	1154161	25091	1	33713
Cor0045440.1	Ov2.1_peak_1103	tig00007263	1193706	1194042	337	*	27	4.65817	6.20739	2.71054	104	Distal Intergenic	1215056	1217523	2468	1	-21014
Cor0045490.1	Ov2.1_peak_1104	tig00007263	1479440	1480308	869	*	35	5.35703	7.41179	3.57668	103	Distal Intergenic	1483945	1493105	9161	1	-3637
Cor0045620.1	Ov2.1_peak_1105	tig00007263	1834072	1834986	915	*	18	3.82645	4.75624	1.81863	814	Promoter (2-3kb)	1831548	1831817	270	2	-2255
Cor0045640.1	Ov2.1_peak_1106	tig00007263	1869507	1869926	420	*	13	3.15987	3.77346	1.33643	209	Promoter (2-3kb)	1871903	1872415	513	2	2489
Cor0045750.1	Ov2.1_peak_1107	tig00007263	2142802	2143148	347	*	15	3.34622	4.28436	1.50939	184	Distal Intergenic	2110270	2117092	6823	2	-25710
Cor0045810.1	Ov2.1_peak_1108	tig00007263	2320112	2320874	763	*	15	3.34622	4.28436	1.50939	338	Distal Intergenic	2311545	2312943	1399	1	8567
Cor0045860.1	Ov2.1_peak_1109	tig00007263	2481470	2481965	496	*	33	5.01933	7.18467	3.39966	330	Distal Intergenic	2465768	2473645	7878	2	-7825
Cor0046080.1	Ov2.1_peak_1110	tig00007263	3069265	3069944	680	*	30	4.8179	6.60969	3.02076	147	Distal Intergenic	3143110	3143781	672	1	-73166
Cor0046080.1	Ov2.1_peak_1111	tig00007263	3136406	3136753	348	*	15	3.29134	4.12249	1.50939	176	Distal Intergenic	3143110	3143781	672	1	-6357
Cor0086540.1	Ov2.1_peak_1112	tig00007265	1482301	1483003	703	*	34	5.27813	7.23147	3.43578	87	Promoter (1-2kb)	1482221	1484903	2683	2	1900
Cor0086610.1	Ov2.1_peak_1113	tig00007265	1682989	1683485	497	*	22	4.0933	5.43218	2.26466	244	Distal Intergenic	1663263	1668539	5277	2	-14450
Cor0086890.1	Ov2.1_peak_1114	tig00007265	2014791	2015297	507	*	23	4.11629	5.49766	2.30758	285	Intron (Cor0086880.1/Cor0086880, intron 3 of 4)	2021163	2021609	447	1	-5866
Cor0086980.1	Ov2.1_peak_1115	tig00007265	2108783	2109370	588	*	20	3.96516	5.09028	2.03329	52	Distal Intergenic	2104563	2105516	954	2	-3267
Cor0086990.1	Ov2.1_peak_1116	tig00007265	2124156	2124490	335	*	15	3.32977	4.23468	1.50939	142	Distal Intergenic	2119837	2120340	504	2	-3816
Cor0189720.1	Ov2.1_peak_1117	tig00007267	124193	124546	354	*	20	3.96004	5.07734	2.02518	112	Promoter (2-3kb)	120361	121805	1445	2	-2388
Cor0189780.1	Ov2.1_peak_1118	tig00007267	182421	182896	476	*	15	3.34622	4.28436	1.50939	264	Intron (Cor0189780.1/Cor0189780, intron 3 of 5)	179217	188039	8823	2	5143
Cor0161540.1	Ov2.1_peak_1119	tig00007269	268842	269305	464	*	15	3.34622	4.28436	1.50939	211	Promoter (2-3kb)	263943	265913	1971	2	-2929
Cor0161800.1	Ov2.1_peak_1120	tig00007269	691443	691818	376	*	16	3.67077	4.41544	1.6086	185	Promoter (1-2kb)	691333	693459	2127	2	1641
Cor0122940.1	Ov2.1_peak_1121	tig00007273	260230	260568	339	*	13	3.1878	3.84366	1.37727	158	Promoter (1-2kb)	261861	262292	432	1	-1293
Cor0123110.1	Ov2.1_peak_1122	tig00007273	495662	496520	859	*	33	5.01933	7.18467	3.39966	6	Distal Intergenic	502669	552204	49536	1	-6149
Cor0123120.1	Ov2.1_peak_1123	tig00007273	558085	558706	622	*	21	4.01397	5.21624	2.11703	583	Intron (Cor0123120.1/Cor0123120, intron 4 of 4)	554635	565487	10853	2	6781
Cor0123230.1	Ov2.1_peak_1124	tig00007273	643006	643355	350	*	27	4.65935	6.21022	2.71324	109	Promoter (<=1kb)	641463	642596	1134	2	-410
Cor0123580.1	Ov2.1_peak_1125	tig00007273	1101848	1102291	444	*	51	6.35412	9.39864	5.18106	181	Promoter (<=1kb)	1101328	1108033	6706	1	520
Cor0123880.1	Ov2.1_peak_1126	tig00007273	1411535	1411905	371	*	31	4.88716	6.79766	3.17213	162	Distal Intergenic	1406575	1407237	663	1	4960
Cor0123900.1	Ov2.1_peak_1127	tig00007273	1420681	1421521	841	*	28	4.74008	6.40869	2.86837	170	Promoter (1-2kb)	1420141	1423256	3116	2	1735
Cor0213540.1	Ov2.1_peak_1128	tig00007274	71472	71913	442	*	15	3.62777	4.32652	1.53841	229	Promoter (<=1kb)	69600	70754	1155	2	-718
Cor0087290.1	Ov2.1_peak_1129	tig00007282	196968	197525	558	*	15	3.34622	4.28436	1.50939	283	Intron (Cor0087290.1/Cor0087290, intron 6 of 11)	186367	213309	26943	2	15784
Cor0087420.1	Ov2.1_peak_1130	tig00007282	525878	526335	458	*	15	3.29303	4.12732	1.50939	261	Intron (Cor0087420.1/Cor0087420, intron 4 of 5)	518244	533549	15306	2	7214
Cor0087540.1	Ov2.1_peak_1131	tig00007282	908609	909079	471	*	20	3.96516	5.09028	2.03329	261	Exon (Cor0087540.1/Cor0087540, exon 2 of 3)	903121	912303	9183	1	5488
Cor0087580.1	Ov2.1_peak_1132	tig00007282	1056056	1056530	475	*	14	3.23852	3.97633	1.45693	264	Promoter (1-2kb)	1058248	1072235	13988	1	-1718
Cor0087570.1	Ov2.1_peak_1133	tig00007282	1122991	1123606	616	*	15	3.34622	4.28436	1.50939	317	Promoter (1-2kb)	1121273	1122589	1317	1	1718
Cor0087670.1	Ov2.1_peak_1134	tig00007282	1354658	1355073	416	*	15	3.34622	4.28436	1.50939	231	Intron (Cor0087660.1/Cor0087660, intron 3 of 4)	1363904	1364394	491	2	9321
Cor0087690.1	Ov2.1_peak_1135	tig00007282	1369113	1369469	357	*	58	6.77445	10.1039	5.82253	45	Promoter (<=1kb)	1370009	1370257	249	1	-540
Cor0087690.1	Ov2.1_peak_1136	tig00007282	1370677	1372754	2078	*	258	12.9316	30.6436	25.8536	438	Promoter (<=1kb)	1370009	1370257	249	1	668
Cor0087700.1	Ov2.1_peak_1137	tig00007282	1373173	1374092	920	*	480	9.53663	53.1263	48.0582	198	Promoter (<=1kb)	1374837	1375111	275	1	-745
Cor0087700.1	Ov2.1_peak_1138	tig00007282	1374851	1376206	1356	*	83	8.06124	12.8072	8.38158	441	Promoter (<=1kb)	1374837	1375111	275	1	14
Cor0087710.1	Ov2.1_peak_1139	tig00007282	1384499	1389157	4659	*	814	7.35757	87.3438	81.4655	884	Promoter (<=1kb)	1388236	1389617	1382	1	0
Cor0087710.1	Ov2.1_peak_1140	tig00007282	1391214	1393392	2179	*	1000	10.2765	133.34	127.04	1603	Promoter (2-3kb)	1388236	1389617	1382	1	2978
Cor0087710.1	Ov2.1_peak_1141	tig00007282	1425686	1427266	1581	*	519	16.5451	57.0912	51.9579	1204	Distal Intergenic	1388236	1389617	1382	1	37450
Cor0087710.1	Ov2.1_peak_1142	tig00007282	1427834	1428639	806	*	1000	28.5216	121.17	115.043	337	Distal Intergenic	1388236	1389617	1382	1	39598
Cor0087710.1	Ov2.1_peak_1143	tig00007282	1435248	1435724	477	*	86	8.16387	13.1284	8.69253	337	Distal Intergenic	1388236	1389617	1382	1	47012
Cor0087720.1	Ov2.1_peak_1144	tig00007282	1441908	1442355	448	*	33	5.01933	7.18467	3.39966	413	Distal Intergenic	1487459	1492038	4580	1	-45104
Cor0087730.1	Ov2.1_peak_1145	tig00007282	1492711	1494464	1754	*	260	10.056	30.8137	26.0193	900	Promoter (<=1kb)	1492080	1501573	9494	1	631
Cor0087730.1	Ov2.1_peak_1146	tig00007282	1494942	1495568	627	*	369	7.21273	41.894	36.9688	356	Promoter (2-3kb)	1492080	1501573	9494	1	2862
Cor0087730.1	Ov2.1_peak_1147	tig00007282	1498836	1501531	2696	*	501	10.4594	55.2616	50.1561	853	Exon (Cor0087730.1/Cor0087730, exon 2 of 2)	1492080	1501573	9494	1	6756
Cor0087740.1	Ov2.1_peak_1148	tig00007282	1507968	1508741	774	*	352	12.0225	40.1832	35.2793	369	Promoter (<=1kb)	1508324	1508473	150	1	0
Cor0087750.1	Ov2.1_peak_1149	tig00007282	1509100	1511476	2377	*	576	4.85368	62.8473	57.6187	304	Promoter (<=1kb)	1509052	1511876	2825	1	48
Cor0087860.1	Ov2.1_peak_1150	tig00007282	1892572	1893022	451	*	23	4.11418	5.49158	2.30758	214	Intron (Cor0087860.1/Cor0087860, intron 1 of 6)	1843285	1896083	52799	2	3061
Cor0087920.1	Ov2.1_peak_1151	tig00007282	2048829	2049173	345	*	15	3.34622	4.28436	1.50939	158	Intron (Cor0087920.1/Cor0087920, intron 3 of 10)	2030574	2080746	50173	1	18255
Cor0087940.1	Ov2.1_peak_1152	tig00007282	2091176	2091602	427	*	22	4.07047	5.3685	2.22176	367	Promoter (1-2kb)	2093403	2093912	510	1	-1801
Cor0088030.1	Ov2.1_peak_1153	tig00007282	2307001	2307384	384	*	31	4.85778	6.7168	3.1061	347	Promoter (<=1kb)	2306811	2307545	735	1	190
Cor0202830.1	Ov2.1_peak_1154	tig00007284	40269	40608	340	*	15	3.34622	4.28436	1.50939	170	Promoter (2-3kb)	10404	43525	33122	2	2917
Cor0202850.1	Ov2.1_peak_1155	tig00007284	105500	105933	434	*	42	5.68206	8.23269	4.27506	103	Intron (Cor0202850.1/Cor0202850, intron 1 of 6)	101344	125436	24093	1	4156
Cor0202850.1	Ov2.1_peak_1156	tig00007284	109975	110324	350	*	19	4.0085	4.87415	1.90021	51	Exon (Cor0202850.1/Cor0202850, exon 3 of 7)	101344	125436	24093	1	8631
Cor0067920.1	Ov2.1_peak_1157	tig00007285	273582	273918	337	*	23	4.18277	5.69534	2.33509	130	Intron (Cor0067920.1/Cor0067920, intron 1 of 1)	263343	298781	35439	2	24863
Cor0067990.1	Ov2.1_peak_1158	tig00007285	371664	372046	383	*	13	3.18578	3.83853	1.37458	189	Promoter (<=1kb)	349561	372591	23031	2	545
Cor0068280.1	Ov2.1_peak_1159	tig00007285	725511	725989	479	*	13	3.17871	3.8206	1.37013	261	Promoter (1-2kb)	723918	724658	741	1	1593
Cor0068430.1	Ov2.1_peak_1160	tig00007285	861396	861998	603	*	15	3.5488	4.16822	1.50939	301	Intron (Cor0068430.1/Cor0068430, intron 6 of 8)	859294	868380	9087	2	6382
Cor0068870.1	Ov2.1_peak_1161	tig00007285	1248445	1248853	409	*	35	5.31544	7.31597	3.50565	339	Promoter (<=1kb)	1243372	1248317	4946	2	-128
Cor0069010.1	Ov2.1_peak_1162	tig00007285	1467532	1467949	418	*	15	3.57474	4.21953	1.50939	203	Intron (Cor0069010.1/Cor0069010, intron 6 of 12)	1461546	1473598	12053	1	5986
Cor0069380.1	Ov2.1_peak_1163	tig00007285	1857048	1857422	375	*	47	6.13169	8.852	4.73326	192	Promoter (2-3kb)	1859646	1859822	177	2	2400
Cor0069880.1	Ov2.1_peak_1164	tig00007285	2339295	2339795	501	*	23	4.4524	5.73993	2.36744	274	Promoter (<=1kb)	2336572	2338730	2159	2	-565
Cor0069900.1	Ov2.1_peak_1165	tig00007285	2364797	2365261	465	*	14	3.21193	3.90592	1.41476	177	Distal Intergenic	2359705	2364624	4920	1	5092
Cor0162000.1	Ov2.1_peak_1166	tig00007287	80861	81414	554	*	16	3.71034	4.49913	1.66193	277	Distal Intergenic	84884	95657	10774	1	-3470
Cor0162010.1	Ov2.1_peak_1167	tig00007287	98648	99194	547	*	17	3.7387	4.56029	1.70284	427	Promoter (<=1kb)	98540	107653	9114	1	108
Cor0162010.1	Ov2.1_peak_1168	tig00007287	100449	100837	389	*	14	3.40075	3.88669	1.40725	180	Promoter (1-2kb)	98540	107653	9114	1	1909
Cor0162410.1	Ov2.1_peak_1169	tig00007287	744410	744774	365	*	22	4.28969	5.40132	2.23942	55	Distal Intergenic	754259	758508	4250	1	-9485
Cor0165980.1	Ov2.1_peak_1170	tig00007291	168216	168674	459	*	39	5.53009	7.83134	3.92809	154	Downstream (1-2kb)	169744	173810	4067	2	5136
Cor0166450.1	Ov2.1_peak_1171	tig00007291	729696	730189	494	*	15	3.3002	4.14788	1.50939	243	Promoter (1-2kb)	729852	731377	1526	2	1188
Cor0203590.1	Ov2.1_peak_1172	tig00007293	100533	101301	769	*	19	3.91842	4.974	1.96025	403	Distal Intergenic	93774	94298	525	1	6759
Cor0203630.1	Ov2.1_peak_1173	tig00007293	126598	127029	432	*	21	4.05969	5.33888	2.19717	202	Promoter (<=1kb)	124505	126953	2449	2	0
Cor0186960.1	Ov2.1_peak_1174	tig00007295	220913	221461	549	*	23	4.3944	5.61646	2.33509	79	Promoter (2-3kb)	214111	223475	9365	2	2014
Cor0033800.1	Ov2.1_peak_1175	tig00007297	332399	332968	570	*	26	4.60453	6.08062	2.61438	272	Downstream (1-2kb)	334671	339477	4807	2	6509
Cor0033820.1	Ov2.1_peak_1176	tig00007297	367294	367910	617	*	30	4.81172	6.59335	3.01054	350	Distal Intergenic	375656	377529	1874	1	-7746
Cor0033920.1	Ov2.1_peak_1177	tig00007297	506670	507027	358	*	15	3.30109	4.15044	1.50939	180	Intron (Cor0033920.1/Cor0033920, intron 1 of 1)	503331	509336	6006	1	3339
Cor0033960.1	Ov2.1_peak_1178	tig00007297	726535	726854	320	*	14	3.23852	3.97633	1.45693	162	Distal Intergenic	749424	751838	2415	1	-22570
Cor0033960.1	Ov2.1_peak_1179	tig00007297	786386	786955	570	*	41	5.7617	8.04022	4.10567	292	Distal Intergenic	749424	751838	2415	1	36962
Cor0033970.1	Ov2.1_peak_1180	tig00007297	801731	802215	485	*	15	3.31	4.17629	1.50939	257	Distal Intergenic	828474	830962	2489	2	28747
Cor0033970.1	Ov2.1_peak_1181	tig00007297	806249	806985	737	*	22	4.09987	5.45075	2.27981	481	Distal Intergenic	828474	830962	2489	2	23977
Cor0033980.1	Ov2.1_peak_1182	tig00007297	873607	874082	476	*	23	4.18277	5.69534	2.33509	251	Distal Intergenic	887011	900405	13395	1	-12929
Cor0033990.1	Ov2.1_peak_1183	tig00007297	925411	925762	352	*	13	3.18578	3.83853	1.37458	97	Distal Intergenic	938318	940684	2367	1	-12556
Cor0034010.1	Ov2.1_peak_1184	tig00007297	1052699	1053091	393	*	46	5.85588	8.74043	4.64293	201	Distal Intergenic	1064198	1065514	1317	2	12423
Cor0034160.1	Ov2.1_peak_1185	tig00007297	2751135	2751526	392	*	14	3.23852	3.97633	1.45693	154	Distal Intergenic	2737223	2737876	654	1	13912
Cor0034260.1	Ov2.1_peak_1186	tig00007297	2932862	2933494	633	*	23	4.36312	5.5512	2.33509	76	Promoter (<=1kb)	2931468	2932981	1514	2	0
Cor0034460.1	Ov2.1_peak_1187	tig00007297	3548727	3549272	546	*	22	4.09549	5.43835	2.26953	339	Intron (Cor0034460.1/Cor0034460, intron 5 of 12)	3530913	3564333	33421	1	17814
Cor0034500.1	Ov2.1_peak_1188	tig00007297	3693765	3694108	344	*	15	3.34622	4.28436	1.50939	120	Distal Intergenic	3686328	3687248	921	1	7437
Cor0034500.1	Ov2.1_peak_1189	tig00007297	3697083	3697572	490	*	23	4.18277	5.69534	2.33509	97	Distal Intergenic	3686328	3687248	921	1	10755
Cor0034620.1	Ov2.1_peak_1190	tig00007297	3978206	3978850	645	*	15	3.34622	4.28436	1.50939	305	Distal Intergenic	3989363	3991738	2376	2	12888
Cor0034660.1	Ov2.1_peak_1191	tig00007297	4026078	4026524	447	*	22	4.09439	5.43526	2.26719	385	Promoter (2-3kb)	4027627	4028628	1002	2	2104
Cor0034710.1	Ov2.1_peak_1192	tig00007297	4100570	4100909	340	*	15	3.28253	4.09749	1.50939	158	Distal Intergenic	4091949	4092206	258	1	8621
Cor0034730.1	Ov2.1_peak_1193	tig00007297	4141602	4141925	324	*	13	3.16005	3.77391	1.33643	218	Intron (Cor0034720.1/Cor0034720, intron 5 of 5)	4158794	4159189	396	1	-16869
Cor0034740.1	Ov2.1_peak_1194	tig00007297	4208289	4208798	510	*	15	3.28253	4.09749	1.50939	262	Distal Intergenic	4160730	4204518	43789	1	47559
Cor0169560.1	Ov2.1_peak_1195	tig00007298	359055	359713	659	*	15	3.34622	4.28436	1.50939	155	Distal Intergenic	352577	358002	5426	1	6478
Cor0169720.1	Ov2.1_peak_1196	tig00007298	639691	640721	1031	*	23	4.38586	5.59855	2.33509	197	Distal Intergenic	666315	667442	1128	1	-25594
Cor0144180.1	Ov2.1_peak_1197	tig00007300	645764	646269	506	*	35	5.35853	7.41528	3.57915	437	Distal Intergenic	605840	607924	2085	2	-37840
Cor0144180.1	Ov2.1_peak_1198	tig00007300	659731	660345	615	*	34	5.30947	7.30236	3.4981	224	Distal Intergenic	605840	607924	2085	2	-51807
Cor0117810.1	Ov2.1_peak_1199	tig00007302	114996	115464	469	*	18	3.99751	4.84427	1.87763	38	Intron (Cor0117810.1/Cor0117810, intron 5 of 13)	97748	170275	72528	1	17248
Cor0117890.1	Ov2.1_peak_1200	tig00007302	487576	487925	350	*	19	3.91842	4.974	1.96025	186	Distal Intergenic	468458	469750	1293	1	19118
Cor0117910.1	Ov2.1_peak_1201	tig00007302	557875	558212	338	*	13	3.18863	3.84578	1.37727	150	Distal Intergenic	589219	590904	1686	1	-31007
Cor0117920.1	Ov2.1_peak_1202	tig00007302	608033	608397	365	*	20	3.98579	5.14291	2.0659	180	Distal Intergenic	613255	613698	444	1	-4858
Cor0117970.1	Ov2.1_peak_1203	tig00007302	759272	759658	387	*	15	3.34066	4.26745	1.50939	208	Promoter (2-3kb)	760681	761893	1213	2	2235
Cor0118050.1	Ov2.1_peak_1204	tig00007302	937183	938160	978	*	15	3.34622	4.28436	1.50939	539	Promoter (1-2kb)	939310	951994	12685	1	-1150
Cor0118060.1	Ov2.1_peak_1205	tig00007302	980385	980861	477	*	15	3.34622	4.28436	1.50939	243	Distal Intergenic	953329	973836	20508	2	-6549
Cor0118060.1	Ov2.1_peak_1206	tig00007302	1002025	1002638	614	*	15	3.34622	4.28436	1.50939	145	Downstream (1-2kb)	953329	973836	20508	2	-28189
Cor0118070.1	Ov2.1_peak_1207	tig00007302	1027600	1028553	954	*	13	3.15743	3.76741	1.33643	452	Intron (Cor0118070.1/Cor0118070, intron 4 of 16)	1003992	1036257	32266	2	7704
Cor0118090.1	Ov2.1_peak_1208	tig00007302	1127491	1128890	1400	*	36	5.3706	7.44345	3.6039	207	Intron (Cor0118100.1/Cor0118100, intron 11 of 14)	1114517	1118151	3635	2	-9340
Cor0118110.1	Ov2.1_peak_1209	tig00007302	1178928	1179310	383	*	23	4.18277	5.69534	2.33509	12	Distal Intergenic	1170081	1172585	2505	1	8847
Cor0118190.1	Ov2.1_peak_1210	tig00007302	1355362	1356119	758	*	13	3.18578	3.83853	1.37458	498	Distal Intergenic	1347369	1347689	321	1	7993
Cor0118210.1	Ov2.1_peak_1211	tig00007302	1382377	1382729	353	*	33	5.23418	7.13364	3.39966	228	Promoter (<=1kb)	1382522	1387274	4753	1	0
Cor0118230.1	Ov2.1_peak_1212	tig00007302	1423064	1423483	420	*	13	3.16005	3.77391	1.33643	243	Distal Intergenic	1439106	1442850	3745	1	-15623
Cor0118270.1	Ov2.1_peak_1213	tig00007302	1514886	1515411	526	*	15	3.34622	4.28436	1.50939	233	Exon (Cor0118280.1/Cor0118280, exon 5 of 5)	1496735	1508346	11612	1	18151
Cor0118340.1	Ov2.1_peak_1214	tig00007302	1679307	1680302	996	*	28	4.74008	6.40869	2.86837	974	Intron (Cor0118350.1/Cor0118350, intron 4 of 11)	1657401	1664075	6675	1	21906
Cor0118400.1	Ov2.1_peak_1215	tig00007302	1777136	1778037	902	*	23	4.18277	5.69534	2.33509	391	Distal Intergenic	1759512	1769543	10032	2	-7593
Cor0196590.1	Ov2.1_peak_1216	tig00007304	17446	17912	467	*	14	3.23852	3.97633	1.45693	279	Distal Intergenic	63517	67499	3983	1	-45605
Cor0196620.1	Ov2.1_peak_1217	tig00007304	133213	133693	481	*	21	4.0224	5.23849	2.13202	239	Distal Intergenic	151426	161316	9891	2	27623
Cor0196620.1	Ov2.1_peak_1218	tig00007304	154226	154701	476	*	27	4.69264	6.29091	2.77656	338	Intron (Cor0196620.1/Cor0196620, intron 7 of 8)	151426	161316	9891	2	6615
Cor0196670.1	Ov2.1_peak_1219	tig00007304	246199	247246	1048	*	23	4.18277	5.69534	2.33509	783	Distal Intergenic	261318	262526	1209	1	-14072
Cor0151050.1	Ov2.1_peak_1220	tig00007306	491318	491821	504	*	15	3.34622	4.28436	1.50939	262	Distal Intergenic	474738	480692	5955	1	16580
Cor0151180.1	Ov2.1_peak_1221	tig00007306	879174	879751	578	*	21	4.05754	5.333	2.19673	232	Distal Intergenic	896323	896744	422	2	16993
Cor0185010.1	Ov2.1_peak_1222	tig00007307	64316	64778	463	*	29	4.77054	6.48616	2.93028	68	Intron (Cor0185000.1/Cor0185000, intron 32 of 32)	80670	84994	4325	1	-15892
Cor0185150.1	Ov2.1_peak_1223	tig00007307	234174	234601	428	*	16	3.72429	4.52908	1.68574	341	Exon (Cor0185150.1/Cor0185150, exon 8 of 15)	228154	247948	19795	2	13347
Cor0165430.1	Ov2.1_peak_1224	tig00007309	172421	173108	688	*	33	5.01933	7.18467	3.39966	363	Promoter (<=1kb)	171649	178623	6975	1	772
Cor0165700.1	Ov2.1_peak_1225	tig00007309	564976	565371	396	*	33	5.01933	7.18467	3.39966	62	Distal Intergenic	547287	561016	13730	1	17689
Cor0176940.1	Ov2.1_peak_1226	tig00007311	181454	181784	331	*	15	3.34622	4.28436	1.50939	135	Distal Intergenic	189129	190970	1842	1	-7345
Cor0177230.1	Ov2.1_peak_1227	tig00007311	541208	541751	544	*	17	3.79675	4.68871	1.78282	191	Promoter (2-3kb)	532814	544445	11632	2	2694
Cor0177830.1	Ov2.1_peak_1228	tig00007313	169422	170003	582	*	42	5.66741	8.19245	4.23872	215	Exon (Cor0177830.1/Cor0177830, exon 5 of 5)	166293	169730	3438	1	3129
Cor0177910.1	Ov2.1_peak_1229	tig00007313	291438	291847	410	*	15	3.34622	4.28436	1.50939	204	Distal Intergenic	286554	288086	1533	2	-3352
Cor0178020.1	Ov2.1_peak_1230	tig00007313	465054	465396	343	*	33	4.98654	7.08479	3.39798	195	Promoter (2-3kb)	467993	474662	6670	1	-2597
Cor0178190.1	Ov2.1_peak_1231	tig00007313	635050	635453	404	*	13	3.18578	3.83853	1.37458	204	Promoter (<=1kb)	631071	635187	4117	2	0
Cor0196190.1	Ov2.1_peak_1232	tig00007315	398871	399791	921	*	33	5.20136	7.06173	3.37949	775	Distal Intergenic	393710	398790	5081	1	5161
Cor0138630.1	Ov2.1_peak_1233	tig00007317	96685	97447	763	*	15	3.57474	4.21953	1.50939	354	Promoter (2-3kb)	100102	107963	7862	1	-2655
Cor0139030.1	Ov2.1_peak_1234	tig00007317	678244	678606	363	*	22	4.30592	5.43405	2.26648	33	Promoter (1-2kb)	667754	679955	12202	2	1349
Cor0139220.1	Ov2.1_peak_1235	tig00007317	1116474	1116896	423	*	15	3.60106	4.27227	1.50939	200	Intron (Cor0139220.1/Cor0139220, intron 6 of 15)	1092438	1127151	34714	2	10255
Cor0094840.1	Ov2.1_peak_1236	tig00007321	367679	368429	751	*	25	4.55609	5.96929	2.53393	132	Distal Intergenic	353754	354140	387	2	-13539
Cor0094900.1	Ov2.1_peak_1237	tig00007321	410384	410860	477	*	15	3.30732	4.1685	1.50939	211	Promoter (1-2kb)	408714	412545	3832	2	1685
Cor0094930.1	Ov2.1_peak_1238	tig00007321	555435	555920	486	*	23	4.18277	5.69534	2.33509	129	Distal Intergenic	559750	589663	29914	1	-3830
Cor0094990.1	Ov2.1_peak_1239	tig00007321	695017	695357	341	*	13	3.16558	3.78765	1.34538	178	Distal Intergenic	686759	687676	918	2	-7341
Cor0095090.1	Ov2.1_peak_1240	tig00007321	848677	849179	503	*	14	3.20112	3.87782	1.40121	133	Distal Intergenic	821150	839149	18000	2	-9528
Cor0095220.1	Ov2.1_peak_1241	tig00007321	1169044	1169388	345	*	42	5.84781	8.22021	4.26319	122	Downstream (<1kb)	1169705	1174816	5112	2	5428
Cor0095430.1	Ov2.1_peak_1242	tig00007321	1572909	1573492	584	*	44	5.76281	8.46126	4.47347	286	Distal Intergenic	1595641	1596523	883	2	23031
Cor0095450.1	Ov2.1_peak_1243	tig00007321	1699645	1700211	567	*	17	3.79675	4.68871	1.78282	405	Promoter (2-3kb)	1696252	1696773	522	2	-2872
Cor0095470.1	Ov2.1_peak_1244	tig00007321	1758455	1758969	515	*	19	3.91842	4.974	1.96025	138	Distal Intergenic	1750451	1750873	423	2	-7582
Cor0095510.1	Ov2.1_peak_1245	tig00007321	1877288	1877892	605	*	15	3.31806	4.19992	1.50939	323	Distal Intergenic	1869089	1869409	321	2	-7879
Cor0095690.1	Ov2.1_peak_1246	tig00007321	2167168	2167816	649	*	14	3.25033	4.00827	1.47991	282	Promoter (2-3kb)	2159034	2164457	5424	2	-2711
Cor0113570.1	Ov2.1_peak_1247	tig00007323	129079	129426	348	*	28	4.74592	6.42343	2.88054	263	Distal Intergenic	117757	119704	1948	2	-9375
Cor0113580.1	Ov2.1_peak_1248	tig00007323	224828	225147	320	*	15	3.65488	4.38235	1.5799	149	Distal Intergenic	175751	176818	1068	1	49077
Cor0113590.1	Ov2.1_peak_1249	tig00007323	274440	274900	461	*	28	4.7337	6.39266	2.86064	416	Distal Intergenic	348619	349272	654	1	-73719
Cor0113710.1	Ov2.1_peak_1250	tig00007323	724114	724594	481	*	60	6.69244	10.3538	6.03291	349	Distal Intergenic	717266	719036	1771	1	6848
Cor0113720.1	Ov2.1_peak_1251	tig00007323	733832	734407	576	*	13	3.18578	3.83853	1.37458	321	Promoter (<=1kb)	734186	740723	6538	1	0
Cor0113830.1	Ov2.1_peak_1252	tig00007323	1069660	1070475	816	*	13	3.18201	3.82895	1.37453	387	Promoter (2-3kb)	1072808	1084309	11502	1	-2333
Cor0113860.1	Ov2.1_peak_1253	tig00007323	1144276	1144694	419	*	33	4.96634	7.02461	3.35175	253	Distal Intergenic	1125927	1130018	4092	2	-14258
Cor0114000.1	Ov2.1_peak_1254	tig00007323	1552367	1553142	776	*	39	5.53009	7.83134	3.92809	292	Intron (Cor0114000.1/Cor0114000, intron 2 of 3)	1530611	1558366	27756	2	5224
Cor0114030.1	Ov2.1_peak_1255	tig00007323	1630383	1630713	331	*	13	3.1477	3.74346	1.32263	175	Distal Intergenic	1653590	1654933	1344	1	-22877
Cor0114030.1	Ov2.1_peak_1256	tig00007323	1648582	1649141	560	*	15	3.26679	4.05346	1.50558	294	Distal Intergenic	1653590	1654933	1344	1	-4449
Cor0114040.1	Ov2.1_peak_1257	tig00007323	1739519	1739914	396	*	16	3.70627	4.49045	1.66193	238	Intron (Cor0114050.1/Cor0114050, intron 8 of 10)	1719498	1733159	13662	1	20021
Cor0114050.1	Ov2.1_peak_1258	tig00007323	1741733	1742109	377	*	13	3.16394	3.78358	1.34188	154	Intron (Cor0114050.1/Cor0114050, intron 8 of 10)	1736509	1762583	26075	2	20474
Cor0192590.1	Ov2.1_peak_1259	tig00007339	344500	345027	528	*	23	4.18277	5.69534	2.33509	267	Distal Intergenic	365264	368448	3185	2	23421
Cor0073480.1	Ov2.1_peak_1260	tig00007341	205548	206137	590	*	15	3.34622	4.28436	1.50939	295	Intron (Cor0073470.1/Cor0073470, intron 3 of 3)	231192	234911	3720	1	-25055
Cor0073510.1	Ov2.1_peak_1261	tig00007341	261191	261541	351	*	13	3.18036	3.82477	1.37103	188	Intron (Cor0073510.1/Cor0073510, intron 4 of 6)	257194	263592	6399	1	3997
Cor0073620.1	Ov2.1_peak_1262	tig00007341	377942	378372	431	*	15	3.34622	4.28436	1.50939	241	Distal Intergenic	360371	365498	5128	1	17571
Cor0073820.1	Ov2.1_peak_1263	tig00007341	637291	637652	362	*	15	3.58491	4.23982	1.50939	192	Exon (Cor0073820.1/Cor0073820, exon 2 of 8)	632594	640993	8400	2	3341
Cor0073880.1	Ov2.1_peak_1264	tig00007341	743014	743383	370	*	15	3.34622	4.28436	1.50939	179	Distal Intergenic	718574	723049	4476	2	-19965
Cor0073980.1	Ov2.1_peak_1265	tig00007341	903820	904272	453	*	19	3.90854	4.94993	1.94974	211	Promoter (<=1kb)	900705	903980	3276	2	0
Cor0074500.1	Ov2.1_peak_1266	tig00007341	1816345	1816843	499	*	15	3.34622	4.28436	1.50939	139	Promoter (1-2kb)	1814876	1816507	1632	1	1469
Cor0074560.1	Ov2.1_peak_1267	tig00007341	1879066	1879848	783	*	15	3.34622	4.28436	1.50939	379	Promoter (<=1kb)	1880009	1890951	10943	1	-161
Cor0074560.1	Ov2.1_peak_1268	tig00007341	1917824	1918158	335	*	19	3.92455	4.98903	1.97023	175	Distal Intergenic	1880009	1890951	10943	1	37815
Cor0074620.1	Ov2.1_peak_1269	tig00007341	2010225	2010544	320	*	20	3.97958	5.12697	2.05956	260	Distal Intergenic	2005702	2007078	1377	1	4523
Cor0074780.1	Ov2.1_peak_1270	tig00007341	2218672	2219203	532	*	46	5.85588	8.74043	4.64293	264	Promoter (2-3kb)	2216621	2228543	11923	1	2051
Cor0074810.1	Ov2.1_peak_1271	tig00007341	2234752	2235493	742	*	32	4.91065	6.86356	3.22024	268	Promoter (<=1kb)	2235919	2236125	207	2	632
Cor0075120.1	Ov2.1_peak_1272	tig00007341	2551442	2551858	417	*	48	6.26303	9.03744	4.89217	125	Distal Intergenic	2542899	2544817	1919	2	-6625
Cor0104290.1	Ov2.1_peak_1273	tig00007343	148526	148869	344	*	20	3.99514	5.16706	2.08499	211	Downstream (2-3kb)	150981	154021	3041	2	5152
Cor0104390.1	Ov2.1_peak_1274	tig00007343	217477	218037	561	*	15	3.60176	4.27368	1.50939	265	Exon (Cor0104380.1/Cor0104380, exon 26 of 42)	228314	229636	1323	1	-10277
Cor0104640.1	Ov2.1_peak_1275	tig00007343	563642	564116	475	*	15	3.34622	4.28436	1.50939	219	Distal Intergenic	559443	560447	1005	2	-3195
Cor0104690.1	Ov2.1_peak_1276	tig00007343	625741	626289	549	*	46	6.06197	8.69074	4.64293	289	Promoter (<=1kb)	625868	628420	2553	1	0
Cor0104690.1	Ov2.1_peak_1277	tig00007343	632577	632926	350	*	15	3.30465	4.16073	1.50939	157	Distal Intergenic	625868	628420	2553	1	6709
Cor0104710.1	Ov2.1_peak_1278	tig00007343	664538	665151	614	*	13	3.18578	3.83853	1.37458	278	Distal Intergenic	681987	684093	2107	1	-16836
Cor0104990.1	Ov2.1_peak_1279	tig00007343	1148448	1148788	341	*	23	4.18277	5.69534	2.33509	106	Promoter (2-3kb)	1141621	1145995	4375	2	-2453
Cor0105100.1	Ov2.1_peak_1280	tig00007343	1312943	1313331	389	*	17	3.79675	4.68871	1.78282	198	Promoter (<=1kb)	1313104	1319771	6668	1	0
Cor0158480.1	Ov2.1_peak_1281	tig00007346	112854	113309	456	*	14	3.21193	3.90592	1.41476	224	Intron (Cor0158490.1/Cor0158490, intron 7 of 7)	101021	102230	1210	1	11833
Cor0158670.1	Ov2.1_peak_1282	tig00007346	641088	641495	408	*	14	3.25292	4.01532	1.48598	206	Promoter (2-3kb)	644130	650074	5945	1	-2635
Cor0158770.1	Ov2.1_peak_1283	tig00007346	746995	747359	365	*	17	3.79675	4.68871	1.78282	64	Promoter (<=1kb)	742592	748308	5717	2	949
Cor0171260.1	Ov2.1_peak_1284	tig00007348	70144	70567	424	*	15	3.34622	4.28436	1.50939	212	Intron (Cor0171260.1/Cor0171260, intron 2 of 2)	54115	77125	23011	1	16029
Cor0171530.1	Ov2.1_peak_1285	tig00007348	525560	525927	368	*	20	3.99618	5.16976	2.08523	15	Promoter (<=1kb)	524152	525942	1791	2	15
Cor0171600.1	Ov2.1_peak_1286	tig00007348	647697	648168	472	*	26	4.60453	6.08062	2.61438	398	Promoter (<=1kb)	614249	648836	34588	2	668
Cor0171630.1	Ov2.1_peak_1287	tig00007348	695883	696504	622	*	37	5.45387	7.64216	3.76915	277	Distal Intergenic	710664	715234	4571	1	-14160
Cor0145830.1	Ov2.1_peak_1288	tig00007350	199214	199713	500	*	19	3.91842	4.974	1.96025	268	Downstream (<1kb)	196177	197323	1147	1	3037
Cor0145860.1	Ov2.1_peak_1289	tig00007350	239983	241292	1310	*	23	4.18277	5.69534	2.33509	587	Distal Intergenic	245382	250566	5185	1	-4090
Cor0145930.1	Ov2.1_peak_1290	tig00007350	317550	317920	371	*	13	3.16005	3.77391	1.33643	78	Intron (Cor0145930.1/Cor0145930, intron 1 of 2)	310116	321668	11553	2	3748
Cor0145930.1	Ov2.1_peak_1291	tig00007350	341167	341934	768	*	31	4.87162	6.7547	3.13472	571	Distal Intergenic	310116	321668	11553	2	-19499
Cor0146130.1	Ov2.1_peak_1292	tig00007350	745783	746627	845	*	20	3.98223	5.13377	2.05956	362	Promoter (<=1kb)	747277	756962	9686	1	-650
Cor0146220.1	Ov2.1_peak_1293	tig00007350	839601	840142	542	*	38	5.49437	7.74176	3.85058	280	Distal Intergenic	846021	854440	8420	1	-5879
Cor0146450.1	Ov2.1_peak_1294	tig00007350	1078945	1079301	357	*	23	4.38586	5.59855	2.33509	287	Promoter (2-3kb)	1068166	1081757	13592	2	2456
Cor0078230.1	Ov2.1_peak_1295	tig00007354	72459	72949	491	*	23	4.18277	5.69534	2.33509	6	Promoter (<=1kb)	73259	76323	3065	1	-310
Cor0078750.1	Ov2.1_peak_1296	tig00007354	985426	986144	719	*	23	4.18277	5.69534	2.33509	149	Intron (Cor0078750.1/Cor0078750, intron 4 of 4)	961646	987040	25395	1	23780
Cor0078970.1	Ov2.1_peak_1297	tig00007354	1725967	1726296	330	*	21	4.00662	5.19697	2.10731	137	Promoter (<=1kb)	1725538	1726101	564	2	0
Cor0079490.1	Ov2.1_peak_1298	tig00007354	2207361	2207718	358	*	25	4.54423	5.94244	2.5207	195	Promoter (1-2kb)	2205618	2213359	7742	1	1743
Cor0079550.1	Ov2.1_peak_1299	tig00007354	2308244	2308710	467	*	15	3.65488	4.38235	1.5799	231	Promoter (2-3kb)	2311431	2313827	2397	1	-2721
Cor0079580.1	Ov2.1_peak_1300	tig00007354	2372116	2372485	370	*	13	3.17213	3.80404	1.35653	236	Promoter (2-3kb)	2368917	2369261	345	2	-2855
Cor0079670.1	Ov2.1_peak_1301	tig00007354	2477683	2478051	369	*	20	3.98223	5.13377	2.05956	89	Distal Intergenic	2468067	2473104	5038	2	-4579
Cor0079680.1	Ov2.1_peak_1302	tig00007354	2480679	2481019	341	*	25	4.55609	5.96929	2.53393	302	Promoter (2-3kb)	2483429	2488613	5185	1	-2410
Cor0160800.1	Ov2.1_peak_1303	tig00007356	270976	271349	374	*	21	4.04815	5.30748	2.17665	208	Promoter (<=1kb)	271521	271730	210	2	381
Cor0160980.1	Ov2.1_peak_1304	tig00007356	565004	565502	499	*	15	3.34622	4.28436	1.50939	160	Promoter (1-2kb)	562869	563414	546	2	-1590
Cor0195340.1	Ov2.1_peak_1305	tig00007358	134760	135202	443	*	18	3.82645	4.75624	1.81863	273	Distal Intergenic	128815	133031	4217	1	5945
Cor0183840.1	Ov2.1_peak_1306	tig00007360	86995	87452	458	*	15	3.34622	4.28436	1.50939	290	Distal Intergenic	81170	81993	824	1	5825
Cor0184080.1	Ov2.1_peak_1307	tig00007360	335705	336215	511	*	15	3.52324	4.11826	1.50939	259	Promoter (1-2kb)	334270	343252	8983	1	1435
Cor0184340.1	Ov2.1_peak_1308	tig00007360	492439	492844	406	*	15	3.62777	4.32652	1.53841	191	Exon (Cor0184330.1/Cor0184330, exon 6 of 6)	499233	501735	2503	1	-6389
Cor0024960.1	Ov2.1_peak_1309	tig00007370	381342	381693	352	*	15	3.34622	4.28436	1.50939	183	Distal Intergenic	368253	369391	1139	2	-11951
Cor0025000.1	Ov2.1_peak_1310	tig00007370	457590	457985	396	*	23	4.33229	5.48771	2.30619	65	Distal Intergenic	445716	448885	3170	2	-8705
Cor0025030.1	Ov2.1_peak_1311	tig00007370	499345	499728	384	*	54	6.47704	9.72567	5.47818	201	Exon (Cor0025040.1/Cor0025040, exon 5 of 6)	491177	497412	6236	1	8168
Cor0025150.1	Ov2.1_peak_1312	tig00007370	642682	643139	458	*	29	4.76559	6.47348	2.92154	247	Distal Intergenic	637359	638050	692	1	5323
Cor0025210.1	Ov2.1_peak_1313	tig00007370	790372	790986	615	*	23	4.12525	5.52356	2.329	462	Distal Intergenic	782311	783273	963	1	8061
Cor0025220.1	Ov2.1_peak_1314	tig00007370	808828	809158	331	*	14	3.23852	3.97633	1.45693	162	Distal Intergenic	833289	833795	507	1	-24131
Cor0025520.1	Ov2.1_peak_1315	tig00007370	1338011	1338440	430	*	13	3.19694	3.86707	1.3923	95	Distal Intergenic	1319772	1320464	693	2	-17547
Cor0025550.1	Ov2.1_peak_1316	tig00007370	1685719	1686275	557	*	24	4.521	5.89034	2.47939	146	Distal Intergenic	1661681	1664093	2413	2	-21626
Cor0025550.1	Ov2.1_peak_1317	tig00007370	1708947	1709469	523	*	15	3.26505	4.04864	1.50303	256	Distal Intergenic	1661681	1664093	2413	2	-44854
Cor0025560.1	Ov2.1_peak_1318	tig00007370	1720612	1721255	644	*	22	4.32127	5.46523	2.28745	239	Distal Intergenic	1760042	1760669	628	1	-38787
Cor0025560.1	Ov2.1_peak_1319	tig00007370	1748834	1749480	647	*	13	3.14286	3.73162	1.31535	336	Distal Intergenic	1760042	1760669	628	1	-10562
Cor0025640.1	Ov2.1_peak_1320	tig00007370	1922458	1922891	434	*	22	4.0933	5.43218	2.26466	218	Intron (Cor0025650.1/Cor0025650, intron 5 of 8)	1892097	1892417	321	1	30361
Cor0025650.1	Ov2.1_peak_1321	tig00007370	1929092	1929410	319	*	15	3.32887	4.23198	1.50939	156	Intron (Cor0025650.1/Cor0025650, intron 4 of 8)	1902268	1957079	54812	2	27669
Cor0025760.1	Ov2.1_peak_1322	tig00007370	2201807	2202652	846	*	61	6.96784	10.4899	6.1607	421	Distal Intergenic	2209398	2209895	498	1	-6746
Cor0025830.1	Ov2.1_peak_1323	tig00007370	2323743	2324349	607	*	23	4.18277	5.69534	2.33509	385	Distal Intergenic	2307835	2316108	8274	2	-7635
Cor0025980.1	Ov2.1_peak_1324	tig00007370	2578836	2579184	349	*	13	3.18578	3.83853	1.37458	170	Distal Intergenic	2572157	2572831	675	2	-6005
Cor0026030.1	Ov2.1_peak_1325	tig00007370	2944135	2944453	319	*	15	3.34622	4.28436	1.50939	118	Distal Intergenic	2929632	2930312	681	1	14503
Cor0026070.1	Ov2.1_peak_1326	tig00007370	3069428	3069771	344	*	23	4.18277	5.69534	2.33509	144	Distal Intergenic	3093881	3105584	11704	1	-24110
Cor0026160.1	Ov2.1_peak_1327	tig00007370	3288258	3288741	484	*	23	4.13415	5.54951	2.33509	410	Promoter (1-2kb)	3290681	3306406	15726	1	-1940
Cor0026200.1	Ov2.1_peak_1328	tig00007370	3386889	3387444	556	*	15	3.34622	4.28436	1.50939	278	Distal Intergenic	3395271	3400628	5358	2	13184
Cor0026310.1	Ov2.1_peak_1329	tig00007370	3653174	3653915	742	*	15	3.34622	4.28436	1.50939	379	Distal Intergenic	3658664	3661931	3268	2	8016
Cor0026340.1	Ov2.1_peak_1330	tig00007370	3734964	3735877	914	*	22	4.07047	5.3685	2.22176	428	Exon (Cor0026340.1/Cor0026340, exon 9 of 9)	3735844	3753425	17582	2	17548
Cor0026710.1	Ov2.1_peak_1331	tig00007370	4521055	4521420	366	*	15	3.29665	4.13768	1.50939	213	Distal Intergenic	4532160	4534411	2252	2	12991
Cor0026720.1	Ov2.1_peak_1332	tig00007370	4562803	4563640	838	*	21	4.01082	5.20796	2.11703	18	Distal Intergenic	4536766	4549055	12290	2	-13748
Cor0026820.1	Ov2.1_peak_1333	tig00007370	4884007	4884329	323	*	23	4.43145	5.69496	2.33509	248	Intron (Cor0026820.1/Cor0026820, intron 2 of 2)	4880312	4885185	4874	1	3695
Cor0152380.1	Ov2.1_peak_1334	tig00007400	22591	23078	488	*	15	3.34622	4.28436	1.50939	245	Distal Intergenic	34629	36083	1455	2	13005
Cor0152510.1	Ov2.1_peak_1335	tig00007400	238531	238918	388	*	28	4.73858	6.40492	2.86837	22	Promoter (2-3kb)	234634	235911	1278	2	-2620
Cor0152960.1	Ov2.1_peak_1336	tig00007400	954485	954809	325	*	15	3.34622	4.28436	1.50939	209	Distal Intergenic	931052	937927	6876	2	-16558
Cor0216360.1	Ov2.1_peak_1337	tig00007401	83908	84256	349	*	30	4.8179	6.60969	3.02076	258	Distal Intergenic	87396	89315	1920	2	5059
Cor0157850.1	Ov2.1_peak_1338	tig00007402	131429	132113	685	*	60	6.69244	10.3538	6.03291	245	Exon (Cor0157850.1/Cor0157850, exon 2 of 2)	127691	134038	6348	1	3738
Cor0158150.1	Ov2.1_peak_1339	tig00007402	530048	530502	455	*	15	3.34622	4.28436	1.50939	183	Exon (Cor0158140.1/Cor0158140, exon 2 of 2)	533852	534685	834	2	4183
[truncated: 25 more rows]

## Sheet: Ov3.1
Table S1 List of potential ChARF3 target genes at three ovule development stages
[truncated: 894 more rows]
